# Supplementary material for: Transcriptomic Profiling of Circular RNAs in the Goat Rumen During Fetal and Prepubertal Period
Source: Front Physiol. 2022 Mar 30;13:858991. doi: 10.3389/fphys.2022.858991 (PMC9006873; doi:10.3389/fphys.2022.858991)
Supplement: Supplementary file 4 [file Table_2.XLSX]

## Sheet: Sheet1
Table S2. List of the top 100 circRNAs that were highly expressed in the rumen tissues at different stages.
ID	L01 TPM	L02 TPM	L03 TPM	L04 TPM	L05 TPM	L06 TPM	L07 TPM	L08 TPM	L09 TPM	L10 TPM	L11 TPM	L12 TPM
circRNA2969-2	5916.93	11668.4	6438.37	7938.92	7852.32	7837.33	30773.7	31700.2	27965.7	21648.9	19969.4	21136.4
circRNA10636-1	6296	7529.32	7399.03	9384.94	11075.8	11277.2	31899.4	29121.5	22272.7	19157.5	20538.5	14974.4
circRNA13136-6	7628.9	9978.53	5724.19	6879.76	6418.76	6064.99	12287.1	21133.4	17297.7	10064.3	7280.94	10686.9
circRNA11258-2	3964.84	6820.18	4069.07	3890.43	4657.81	4297.58	16808.2	13658.9	15847	17713.1	17112.9	12330.7
circRNA1010-2	8253.55	9593.32	9464.71	11190.9	9589.23	9228.42	10228.4	9087.36	10200.3	8200.61	0	5934.1
circRNA23263-1	7168.3	6268.09	7555.3	10167.6	10316.6	9990.01	7378.28	11703.5	10005.8	3319.02	4841.97	4299.38
circRNA15906-3	2706.87	2698.51	2728.62	1649.89	2095.61	2174.4	7529.17	9914.01	6944.32	3621.57	4057	2280.16
circRNA7877-4	5553.82	4926.4	7292.99	7001.18	11976.6	8391.58	0	5866.89	6012.46	196.998	683.137	1099.77
circRNA1024-3	4302.94	5140.02	5053	4449.15	5309.34	4585.15	4856.56	7404.75	5951.1	3654.94	5324.81	3009.35
circRNA20555-5	7109.71	8158.28	5675.81	8027.45	8265.34	0	5686.44	7339.85	5912.93	5554.88	4986.33	4361.94
circRNA529-2	2260.33	3671.08	2733.72	2271.95	3292.07	2567.77	6434.55	5676.82	5845.59	7997.16	10436.8	12089.2
circRNA14141-4	2582.07	2678	1523.58	2696.17	3226.28	3040.59	4280.16	4583.06	5415.89	4110.11	4293.43	4187.9
circRNA8535-1	7596.49	10400.5	8474.3	8245.61	8019.69	8327.33	4117.51	4037.45	5350.86	2733.62	1834.1	2717.57
circRNA4637-1	2994.82	2797.81	2975.13	2546.83	3197.37	2736.78	4380.96	5713.89	5195.47	4315.85	5557.04	3918.53
circRNA8879-3	3162.74	4158.66	3603.72	4377.41	4315.68	4578.03	5249.94	7300.6	5135.88	6325.97	0	4744.71
circRNA9828-2	2904.83	2233.56	2270.43	2981.13	3765.1	3541.39	3458.37	5611.9	5124.72	3942.26	5008.2	2551.06
circRNA9142-2	964.338	807.652	971.457	1498.72	901.316	727.02	4996.33	3795.37	4952.8	0	0	2864.26
circRNA8113-1	0	0	0	0	0	0	7892.34	9077.18	4874.59	7413.79	7914.47	4349.89
circRNA24285-12	6185.83	4914.1	4930.31	4527.84	5135.05	5141.85	3873.7	5576.91	4805.47	2978.59	3268.95	1981.8
circRNA16693-2	2168.97	3189.34	2210.69	2287.56	2129.96	2524.08	6294.03	4732.55	4447.54	11044.7	8283.04	9062.91
circRNA13303-1	4249.14	4322.03	3356.5	3375.44	3499.86	4169.56	3612.82	4178.59	4367.54	3031.39	2462.34	4441.32
circRNA5238-4	2281.93	1503.95	1774.18	2252.33	1787.17	1812.5	3510.28	4379.11	4227.07	5578.47	5878.77	4889.63
circRNA12913-1	3050.9	5416.71	3453.19	3291.54	4473.43	3936.83	5733.54	6567.7	4183.6	4881.81	2979.82	3489.22
circRNA650-2	2035.38	2747.35	2100.65	2686.35	2706.3	2170.98	2923.68	3674.68	4114.42	1801.36	3084.05	3107.02
circRNA6069-3	1319.32	963.753	1945.4	1483.05	1476.77	1607.17	3185.42	4877.9	4087.79	5241.27	3326.74	5914.52
circRNA836-1	4095.3	3269.55	3784.9	3325.12	3628.15	4293.28	4133.93	5880.71	4003.38	1687.15	4387.94	987.49
circRNA11289-2	2061.71	3897.25	2149.03	2585	3824.31	3295.69	3533.26	4742.92	3948.87	3628.89	3535.73	2275.69
circRNA6650-4	511.282	825.232	540.841	535.735	707.525	465.468	0	4995.22	3927.24	2454.34	3321.9	4967.79
circRNA23152-1	1907.42	1581.16	1611.96	2399.34	2166.44	2119.75	3431.26	3628.9	3905.41	7597.07	6378.68	4219.84
circRNA22848-1	2458.33	2197.79	2705.43	3620.98	2719.27	2699.59	3876.15	4679.59	3760.06	3536.66	5933.21	3913.33
circRNA8186-2	6432.57	7943.98	6712.16	6617.65	5876.76	6294.05	4636.22	3828.48	3716.09	3554.05	4501.65	3647.41
circRNA13136-5	1599.84	2401.76	1651.02	1899.28	2165.31	1549.73	3427.92	3679.7	3682.1	1874.6	2022.08	2589.59
circRNA23283-2	2109.17	3209.51	3112.56	2033.66	2106.17	2222.38	4144.3	3627.11	3580.46	5466.45	0	2856.89
circRNA20584-2	1399.81	2069.6	2672.26	1723.1	1090.9	1224.16	5522.5	3329.68	3551.72	4398.06	4603.13	2901.02
circRNA7176-1	1051.01	1224.57	1138.18	728.066	877.29	677.063	3804.96	3472.1	3527.18	2249.33	2015.11	2994.83
circRNA9325-1	0	919.946	1366.61	1061.73	596.675	1002.69	4376.66	3579.53	3499.77	3532.23	3571.39	2627.04
circRNA12378-1	3858.93	4365.23	4306.94	2717.47	1795.29	2382.39	3726.26	0	3488.1	2308.04	2305.33	2287.65
circRNA-novel710	331.951	2086.59	145.062	270.533	232.165	153.796	2303.5	2062.69	3475.81	3465.62	747.342	659.021
circRNA257-3	479.942	1435.38	439.002	713.258	802.972	774.417	2920.22	2945.26	3423.09	5240.24	4305.16	1264.16
circRNA25227-1	2031.21	2918.11	2450.56	1864.69	1854.99	1998.91	4644.16	4045.91	3399.51	2278.86	2831.57	2809.59
circRNA8937-1	1749.19	1416.83	2271.4	2222.18	2075.59	2180.97	6222.07	3175.55	3397.41	2366.73	3039.47	2395.29
circRNA1077-4	3010.85	3802.44	2668.9	3208.78	2649.24	2454.58	4146.31	5000.15	3259.49	1273.92	1729.76	1826.65
circRNA5238-2	974.864	1770.16	1108.57	1267.4	674.521	906.805	1477.47	2367.65	3166.1	2971.24	3146.24	2291.26
circRNA13981-5	1936.55	1570.08	1646.4	1441.86	1744.33	1430.86	1750.11	2660.46	3157.65	1071.16	1705.64	1326.02
circRNA12073-4	1450.59	1214.9	1049.14	632.339	709.184	925.363	0	0	2994.68	836.685	0	1613.55
circRNA5149-1	812.387	726.639	942.424	0	1060.42	960.399	2039.72	2532.07	2951.12	1574.35	2913.95	1984.18
circRNA16788-1	1492.76	2108.21	1409.31	932.7	1184.49	1985.32	2533.86	2422.47	2828.06	1930.78	3416.75	3354.77
circRNA9196-4	1312.93	1006.02	775.679	1252.14	1416.32	1393.21	0	2558.07	2782.22	3240.67	2814.99	2572.77
circRNA13508-2	1971.15	2331.91	1990.33	2357.5	2580	2713.06	3258.98	2700.29	2757.47	1505.36	2225.8	2136.24
circRNA24718-3	725.108	1692.84	1216.29	892.45	585.585	1070.16	1671.97	1595.26	2723.43	852.437	1491.21	820.75
circRNA14044-1	1207.77	1775.33	1450.98	1024.48	1386.85	1495.65	3373.24	2457.11	2721.74	2386.13	2945.41	2345.34
circRNA10113-1	949.243	1621.7	1428.44	1172.89	1703.97	2163.49	0	2946.01	2685.1	0	2129.92	1246.47
circRNA20572-1	654.922	1127.27	591.032	884.017	1151.55	986.708	1758.72	2633.32	2614.46	2701.76	3595.5	2728.47
circRNA25314-2	1905.42	2096.48	1821.05	2395.51	1963.55	1657.51	2797.11	2071.7	2542.48	1796.25	2331.46	1555.78
circRNA20932-3	495.294	0	835.375	0	510.405	518.441	1780.7	2424.07	2541.96	851.237	0	793.407
circRNA12805-1	1893.1	2087.61	2333.1	2028.93	1988.27	1552.04	2311.01	3036.08	2526.7	1431.6	1850.1	1200.8
circRNA23667-3	597.104	919.946	723.497	560.358	380.38	676.815	2764.21	1405.24	2468.12	1679.26	839.061	1390.24
circRNA1037-7	1290.04	1873.96	2046.93	1562.01	1105.3	1225.51	3460.59	2456.65	2434.02	2196.92	2399.45	2147.43
circRNA7315-2	1625.05	0	1622.94	1546.97	920.343	1566.47	2260.04	2406.05	2409.73	1529.58	0	2661.32
circRNA17092-9	1272.52	2108.21	851.658	2140.62	2249.45	1735.8	2258.66	2893.35	2401.97	2806.28	3186.16	2432.29
circRNA10465-5	593.112	966.514	608.097	613.512	550.087	910.177	2069.19	1983.19	2395.49	1606.09	1383.33	1288.44
circRNA24631-2	1172.78	2245.57	1402.82	1396.93	780.918	974.852	2404.65	1464.01	2343.93	4673.44	2232.5	1675.5
circRNA9752-4	634.455	780.417	681.96	884.017	1025.01	1139.82	911.927	1565.76	2259.95	1932.17	3358.23	2061.97
circRNA12128-1	2492.26	2346.53	2229.91	2087.56	3567.08	3145.83	1468.9	2621.42	2248.39	1329.31	1893.27	1279.89
circRNA11717-2	597.104	368.937	525.038	223.037	646.087	537.692	2731.81	2566.67	2208.58	1273.92	1996.8	924.144
circRNA16105-6	5428.22	8159.04	4995.58	3391.64	3180.49	3717.11	2838.25	2936.33	2182.69	1799.2	1613.58	1499.41
circRNA12773-5	1184.82	1377.41	1364.13	1118.68	1018.46	1068.93	2207.35	1792.1	2158.62	578.003	1249.86	352.904
circRNA24619-2	2773.78	2781.04	2586.97	3761.86	2998.05	3467.28	2897.76	2478.92	2154.71	1151.95	1793.82	1573.01
circRNA6535-1	2653.8	2929.05	2303.57	2053.74	2040.73	1723.95	1987.34	2197.25	2124.53	1873.41	2386.47	2405.66
circRNA24718-5	1248.44	1907.69	1341.19	500.387	733.956	1139.82	1954.13	2419.8	2104.86	851.463	365.025	645.667
circRNA11259-3	930.354	2067.82	1304.39	621.489	518.662	1166.35	4999.75	1343.61	2096.92	1342.25	1332.9	659.653
circRNA5167-2	1978.14	0	2142.87	2945.63	2174.39	2679.58	1165.88	2689.28	2088.61	3966.34	3832.99	2746.26
circRNA13859-5	462.487	804.794	1357.6	1265.36	449.363	562.92	3101.61	2297.54	2074.24	462.523	309.325	680.777
circRNA9917-5	186.304	289.427	137.952	627.578	468.45	474.909	928.948	1554.87	2070.67	1560.1	1207.29	1750.61
circRNA12999-9	311.852	349.749	672.375	538.204	374.297	381.207	904.948	1509.73	2065.34	0	0	532.049
circRNA4839-5	337.347	500.253	1086.61	646.086	438.025	518.764	1422.61	3147.85	2026.89	634.261	496.38	514.963
circRNA7853-2	961.521	1548.06	1644.67	1535.89	1272.26	1326.75	1468.9	2518.88	1977.75	1600.09	2469.48	1536.26
circRNA4544-1	293.587	292.68	441.178	464.459	469.833	0	989.358	1961.8	1944.38	981.001	1586.28	878.751
circRNA16676-9	383.326	874.517	393.011	2306.97	1440.31	1176.49	1642.31	1401.36	1915.3	2028.83	2313.99	1440.37
circRNA22071-1	763.912	758.576	782.192	778.213	420.669	466.318	3475.98	2296.74	1899.5	1747.58	1266.67	2508.37
circRNA2913-18	381.592	367.444	192.652	226.173	0	273.937	883.261	2070.88	1896.52	1470.97	2057.22	1120.88
circRNA26639-6	4152.28	4797.99	3887.76	1873.79	2758.34	2424.61	4095.67	2346.89	1894.66	2196.41	3243.85	2112.83
circRNA13350-1	2097.93	1823.32	3106.91	1644.01	1496.73	1296.72	1840.47	1777.1	1863.53	946.832	1055.37	958.017
circRNA13938-1	1679.06	1638.61	1885.89	1014.77	1329.79	1003.64	2011.47	1596.39	1858.57	1328.26	1026.27	902.365
circRNA1857-1	540.588	520.546	518.556	440.567	622.918	571.904	1290.39	1822.91	1808.89	0	547.82	1337.84
circRNA24193-7	728.995	1666.25	1150.62	906.806	0	653.802	824.266	0	1806.84	1289.27	1248.87	819.97
circRNA2068-2	774.024	983.831	638.643	576.742	970.84	900.749	3730.4	1871.33	1795.59	1733.95	2741.29	3162.06
circRNA23728-1	1724.49	1948.38	1660.01	1803.62	1421.68	1194.54	2469.82	1732.42	1773.55	4208.07	3639.58	1857.34
circRNA27869-2	1433.05	1602.24	1436.95	973.253	1144.5	810.674	2058.76	1614.98	1766.86	0	1206.96	557.018
circRNA25303-3	1086.72	1401.3	918.386	770.131	1022.49	785.489	1917.31	1999.04	1764.69	1833.39	0	865.505
circRNA10173-2	737.166	687.12	622.267	841.082	546.952	661.775	0	0	1755.69	2618.61	1761.79	885.228
circRNA23307-6	617.414	826.074	794.043	900.424	341.566	688.786	2611.42	1713.86	1741.36	1000.94	999.76	1281.45
circRNA2081-1	1478.99	1433.25	1747.58	1564.38	1576	1660.98	2403.66	1677.9	1737.39	1309.17	1290.86	1881.41
circRNA23307-5	985.931	1670.9	547.538	924.038	609.606	921.977	1568.95	1314.27	1734.44	1262.09	659.419	827.767
circRNA17412-2	1828.34	2990.72	2262.1	2187.93	1974.75	1288.92	1178.54	1395	1728.78	981.363	1733.66	447.499
circRNA16388-2	1638.26	2191.93	2202.71	890.099	1563.85	1744.03	1189.17	1465.89	1711.32	1034.77	1435.33	804.359
circRNA16405-2	538.594	726.075	696.108	494.807	550.989	0	1309	1452.94	1706.81	1049.85	611.294	871.996
circRNA12901-8	1444.32	1641.79	1584.65	1134.03	1415.78	1332.33	2214.32	1715.02	1678	1437.39	1664.98	1442.96
circRNA19771-3	1059.61	1395.36	954.253	1131.96	823.379	1071.22	1481.12	1560.21	1674.16	801.928	1379.09	881.612
circRNA6511-2	1033.34	995.025	730.374	650.749	900.293	1171.28	1569.64	2068.92	1652.58	657.628	921.501	991.848
