# Supplementary material for: Transcriptomic Profiling of Circular RNAs in the Goat Rumen During Fetal and Prepubertal Period
Source: Front Physiol. 2022 Mar 30;13:858991. doi: 10.3389/fphys.2022.858991 (PMC9006873; doi:10.3389/fphys.2022.858991)
Supplement: Supplementary file 5 [file Table_3.XLSX]

## Sheet: S3A_F60 vs. F135
Table S3: The information of differentially expressed circRNAs at three comparisons , F60 vs F135.
ID	L01-TPM	L02-TPM	L03-TPM	L04-TPM	L05-TPM	L06-TPM	PValue	FDR	log2FC	regulated
circRNA74-2	0	0	0	1690.78	1378.96	1681.38	4.66523e-20	8.11051e-17	Inf	up
circRNA252-6	0	0	0	42.0298	37.8659	37.5095	0.000113587	0.011284	Inf	up
circRNA376-2	0	0	0	109.354	138.274	111.535	3.73196e-05	0.0046343	Inf	up
circRNA717-2	149.276	210.821	0	364.97	692.236	599.733	0.000446397	0.0272971	2.48126	up
circRNA1471-1	165.862	175.684	345.42	0	0	0	0.000141372	0.0129356	-lnf	down
novel-50	9.06731	11.1533	7.79698	0	2.35106	0	4.93801e-06	0.000746498	-3.32865	down
circRNA1942-1	4036.76	5047.83	2615.46	1279.39	1490.64	1141.79	0.000192207	0.0151887	-1.34609	down
circRNA1942-3	880.761	1207.3	1170.08	408.161	245.595	344.525	0.000379421	0.0248914	-1.49325	down
circRNA2734-1	0	0	0	169.852	128.863	138.592	0.000450399	0.0272971	Inf	up
circRNA2888-2	0	0	0	12.1023	25.2498	23.1444	0.000305911	0.0204548	Inf	up
circRNA3012-1	246.229	486.844	145.86	0	0	0	2.06918e-06	0.000443488	-lnf	down
circRNA3951-1	0	0	0	162.209	351.612	283.618	0.000994539	0.0455002	Inf	up
circRNA4245-2	0	195.657	116.262	376.354	281.725	291.734	1.0333e-05	0.001497	1.92189	up
circRNA4557-1	0	0	0	42.7991	116.895	139.689	0.000945824	0.0450497	Inf	up
circRNA4811-1	0	0	0	685.993	477.077	553.908	3.91576e-06	0.000716585	Inf	up
circRNA4821-1	0	0	0	173.795	161.156	433.305	0.000408971	0.0258544	Inf	up
circRNA5217-3	0	0	0	230.902	402.915	329.71	0.000204316	0.0154436	Inf	up
circRNA5506-3	0	0	0	473.868	636.062	446.14	0.000162579	0.0141904	Inf	up
circRNA6325-1	0	0	0	264.381	208.938	213.476	2.29588e-06	0.000443488	Inf	up
circRNA6325-2	0	0	0	324.895	246.491	370.36	8.89143e-10	6.1831e-07	Inf	up
circRNA6348-1	78.0529	96.454	50.5713	0	0	0	0.000169378	0.0141904	-lnf	down
circRNA6521-7	192.13	228.946	146.712	0	0	0	4.28272e-06	0.000740563	-lnf	down
circRNA6720-2	32.7666	28.1407	17.7052	0	5.47561	0	2.22104e-06	0.000443488	-3.61447	down
circRNA6919-7	0	0	446.603	524.311	919.874	1169.8	0.000966996	0.0454358	2.64877	up
circRNA7146-3	0	0	0	456.367	421.504	283.329	4.68576e-06	0.000740563	Inf	up
circRNA7877-2	686.104	1480.89	1035.25	2616.44	2393.25	1775.49	3.67482e-05	0.0046343	1.33574	up
circRNA8837-4	0	0	0	112.574	116.465	135.695	0.000847654	0.0421042	Inf	up
circRNA8837-7	66.266	100.272	94.6311	0	0	0	0.000918986	0.04481	-lnf	down
circRNA8848-2	0	0	0	95.1836	120.356	80.9016	0.000530049	0.031237	Inf	up
circRNA9441-1	0	0	0	266.189	555.367	576.932	0.000199548	0.0154184	Inf	up
circRNA9752-6	0	0	0	88.0203	71.549	64.1255	0.000838033	0.0421042	Inf	up
circRNA9917-5	186.304	289.427	137.952	627.578	468.45	474.909	0.000815982	0.0417231	1.60482	up
circRNA9936-1	379.114	257.001	320.023	148.305	18.7526	113.447	0.000744181	0.0392048	-1.59895	down
circRNA10154-1	73.1241	174.272	71.0668	0	0	0	0.000283175	0.0193059	-lnf	down
circRNA10179-1	0	0	0	486.626	279.691	360.968	1.14546e-07	4.18884e-05	Inf	up
circRNA10648-1	0	0	30.3527	163.322	152.07	159.008	0.000119205	0.0115132	4.07342	up
circRNA10655-1	261.419	805.525	527.925	987.779	1675.14	1461.83	7.35408e-05	0.00774853	1.63377	up
circRNA11267-3	0	0	0	114.725	145.066	208.023	0.000697016	0.037285	Inf	up
circRNA11511-4	0	76.0118	0	89.447	63.9464	87.722	0.000174252	0.0141904	2.1151	up
circRNA11657-3	0	0	0	104.552	93.3189	81.5457	9.39146e-05	0.00960415	Inf	up
circRNA11689-2	211.378	232.066	173.085	95.5648	58.1932	64.1255	0.000172963	0.0141904	-1.28485	down
circRNA12255-1	1278.47	0	1161.82	4996.5	3772.77	3550.4	6.21337e-08	2.70048e-05	2.42612	up
circRNA12332-1	0	0	0	254.152	306.243	320.214	4.65665e-06	0.000740563	Inf	up
circRNA13000-1	332.88	0	0	1130.37	1252.08	968.451	1.28867e-07	4.18884e-05	3.40391	up
circRNA14035-4	0	0	0	4.35899	5.58068	9.44757	3.79018e-07	0.000101373	Inf	up
circRNA14073-3	0	0	0	82.4631	31.2815	42.0539	0.000254008	0.0180242	Inf	up
circRNA14486-3	59.977	69.579	87.5886	27.0262	12.2633	13.1891	1.79902e-06	0.000417012	-1.84588	down
circRNA14787-1	27.6163	0	0	106.103	43.908	98.3808	0.000402435	0.0258544	3.23342	up
circRNA15881-3	179.684	0	0	225.29	393.122	425.098	0.000548445	0.031717	2.60223	up
circRNA15957-6	0	0	482.101	949.515	826.314	949.462	2.47159e-07	7.16144e-05	2.60524	up
circRNA16484-3	0	0	0	675.258	400.933	209.612	0.000141201	0.0129356	Inf	up
circRNA16506-4	27.9838	0	0	307.883	216.282	232.61	2.76672e-05	0.00369996	4.82807	up
circRNA16676-9	383.326	874.517	393.011	2306.97	1440.31	1176.49	0.000644368	0.0350073	1.85246	up
circRNA17095-5	0	38.2225	25.0503	113.96	83.6697	112.483	0.000225205	0.0166604	2.59647	up
circRNA17402-2	0	0	0	334.745	221.543	254.249	3.04667e-11	2.64832e-08	Inf	up
circRNA19279-2	0	466.137	288.833	684.7	531.835	731.61	0.000927904	0.04481	1.67477	up
circRNA20115-28	736.215	906.757	893.783	0	42.3447	0	2.23166e-14	2.58649e-11	-5.67039	down
circRNA20367-1	875.753	1264.93	1370.63	3049.52	2313.61	2812.54	0.000556438	0.031717	1.43029	up
circRNA20507-3	1504.99	1179.64	1588.02	637.796	446.66	450.357	0.000236127	0.0171045	-1.29426	down
circRNA21129-2	254.579	171.598	257.057	0	0	76.9505	0.000175492	0.0141904	-3.02671	down
circRNA21311-1	0	0	0	85.1241	78.9333	192.937	0.000619895	0.0342123	Inf	up
novel-584	18.4008	0	0	94.9759	125.15	244.724	4.13488e-05	0.00495758	4.71464	up
circRNA22806-1	295.551	0	369.303	948.413	1073.6	829.138	2.24593e-05	0.00312364	2.19381	up
novel-599	15.3251	19.184	9.28454	39.1719	34.8874	52.6918	5.64843e-05	0.00613737	1.76084	up
circRNA23123-1	0	0	0	205.762	145.7	125.919	0.000992446	0.0455002	Inf	up
circRNA23311-2	0	0	0	196.077	196.091	227.258	4.86134e-07	0.000120735	Inf	up
circRNA24216-1	447.956	862.694	791.55	340.182	100.718	220.027	0.000582057	0.0326421	-1.43993	down
circRNA24346-1	0	110.037	0	161.632	210.217	239.432	9.33483e-09	5.40953e-06	2.92187	up
circRNA24423-2	0	0	0	216.834	164.507	459.329	4.99816e-05	0.005606	Inf	up
circRNA24774-1	536.723	0	0	1385.15	921.83	842.709	0.000455344	0.0272971	2.62659	up
circRNA25243-1	1.3495	0	0	4.03265	4.45016	4.8609	0.000270248	0.018793	3.37279	up
circRNA25664-1	0	0	0	271.893	328.171	441.183	1.90296e-08	9.4523e-06	Inf	up
circRNA25822-1	2540.87	3947.29	3057.33	862.813	471.31	281.606	1.3252e-07	4.18884e-05	-2.32307	down
circRNA26404-1	0	385.816	0	487.686	530.865	389.279	0.000815527	0.0417231	2.32354	up
circRNA27204-6	0	0	0	2442.98	1973.01	2089.81	1.20781e-21	4.19956e-18	Inf	up
circRNA27335-1	318.456	374.793	275.108	1499.53	1247.05	1235.31	4.74394e-05	0.00549823	2.25878	up

## Sheet: S3B_F135 vs. BW30
Table S3: The information of differentially expressed circRNAs at three comparisons , F135 vs BW30.
ID	L04-TPM	L05-TPM	L06-TPM	L07-TPM	L08-TPM	L09-TPM	PValue	FDR	log2FC	regulated
circRNA2-6	777.406	998.125	1097.88	0	0	0	1.47808e-10	7.27216e-09	-lnf	down
circRNA19-1	70.2709	71.084	191.126	0	0	0	0.00846222	0.0333629	-lnf	down
circRNA74-2	1690.78	1378.96	1681.38	0	0	0	4.75172e-21	1.07901e-18	-lnf	down
circRNA78-4	257.947	301.075	485.706	0	0	0	1.84381e-06	3.72803e-05	-lnf	down
circRNA85-1	103.538	96.0076	70.4016	0	0	0	0.00108695	0.00696641	-lnf	down
circRNA98-10	290.957	419.412	326.436	0	0	0	6.94169e-05	0.000753377	-lnf	down
novel-10	14.3802	12.5884	12.1849	5.18383	9.12526	5.87755	0.000760634	0.00523401	-1.68828	down
circRNA188-2	385.556	476.378	359.538	0	203.684	321.926	0.0025294	0.0134537	-1.89162	down
circRNA209-3	258.5	326.864	237.29	0	0	274.704	0.00123288	0.00769445	-2.21431	down
circRNA240-1	296.665	196.032	400.188	1681.76	1211.41	953.412	0.00141465	0.00861039	1.36182	up
circRNA240-3	86.3674	65.5251	88.0898	0	0	0	0.00156325	0.00933219	-lnf	down
circRNA241-2	76.2339	38.558	112.312	0	0	0	0.000673131	0.00477664	-lnf	down
circRNA252-1	5.47248	3.93334	6.16916	0	0	0	1.41265e-06	3.089e-05	-lnf	down
circRNA257-3	713.258	802.972	774.417	2920.22	2945.26	3423.09	0.00224325	0.0122858	1.29219	up
circRNA277-1	932.965	407.533	461.368	0	0	0	1.75359e-08	6.09011e-07	-lnf	down
circRNA277-2	156.517	129.541	174.151	0	0	0	0.000173217	0.00160196	-lnf	down
circRNA302-3	83.8288	178.077	119.701	0	0	0	0.00113436	0.0072169	-lnf	down
circRNA314-2	203.215	187.212	148.048	0	0	0	5.34829e-05	0.000606051	-lnf	down
circRNA370-1	503.488	432.437	397.259	0	0	0	1.59892e-14	1.62759e-12	-lnf	down
circRNA370-4	531.832	347.001	466.497	0	302.573	0	1.3226e-05	0.000196197	-2.89469	down
circRNA371-1	1160.76	1580.64	1274.98	0	0	0	3.61163e-14	3.4392e-12	-lnf	down
circRNA388-1	630.812	569.742	674.03	0	0	0	2.0637e-07	5.43932e-06	-lnf	down
circRNA401-2	48.9687	24.7676	41.6211	0	0	0	0.00847287	0.0333629	-lnf	down
circRNA406-4	1633.76	1009.3	642.731	0	0	992.097	0.0105414	0.0403084	-2.36272	down
circRNA443-1	366.074	201.117	180.25	0	0	0	4.24517e-07	1.05309e-05	-lnf	down
circRNA495-10	59.8255	123.786	83.2072	0	0	0	2.88776e-06	5.53549e-05	-lnf	down
circRNA495-12	232.482	240.516	150.893	0	0	0	0.000277755	0.00229673	-lnf	down
circRNA563-3	625.886	395.705	361.742	0	207.715	83.1399	0.000817675	0.00553619	-2.9626	down
circRNA591-2	185.381	281.29	529.42	0	0	0	2.53485e-06	4.92295e-05	-lnf	down
circRNA717-4	297.631	451.612	607.133	0	0	0	8.29643e-06	0.000133831	-lnf	down
circRNA760-1	393.446	341.142	379.795	349.828	234.834	279.984	0.00401136	0.0192494	-1.10594	down
circRNA791-4	23.0247	27.9493	32.8774	0	0	0	0.003411	0.0170377	-lnf	down
circRNA794-5	20.7517	20.9918	10.5828	0	0	0	0.00587991	0.0251399	-lnf	down
circRNA797-3	28.8051	27.3173	80.7938	0	0	0	0.00335108	0.0169681	-lnf	down
circRNA798-1	0.985622	2.61719	1.75924	0	0	0	0.00138098	0.00844027	-lnf	down
circRNA798-2	4.95748	2.63279	4.55071	0	0	0	0.00102893	0.00666705	-lnf	down
circRNA798-4	276.754	373.275	376.365	0	0	0	0.000123212	0.0012004	-lnf	down
circRNA836-5	833.844	672.158	877.051	407.045	815.366	0	0.00815913	0.0328144	-1.73409	down
circRNA836-9	50.7894	48.166	51.8023	0	0	0	0.0116385	0.0437818	-lnf	down
circRNA852-3	249.552	118.331	127.264	0	0	0	5.84334e-06	0.000102068	-lnf	down
circRNA865-2	966.35	775.043	1041.94	0	0	0	6.70223e-11	3.59727e-09	-lnf	down
circRNA865-3	396.235	413.346	370.459	0	0	0	2.69755e-08	8.94739e-07	-lnf	down
circRNA885-7	99.1033	88.4559	77.2962	91.064	0	0	0.00632053	0.0268463	-2.37699	down
circRNA892-2	775.781	392.379	311.705	275.419	100.309	93.683	0.00304807	0.0156485	-2.43335	down
circRNA909-1	100.706	114.605	168.745	0	0	0	1.52358e-06	3.21258e-05	-lnf	down
circRNA953-1	44.871	61.2768	64.0722	0	0	0	0.00284099	0.014769	-lnf	down
circRNA1037-5	42.235	40.0535	59.2313	0	0	0	0.00058341	0.00425241	-lnf	down
circRNA1070-1	120.155	81.03	163.401	0	0	0	0.000564748	0.00415745	-lnf	down
circRNA1126-1	756.311	392.598	304.498	0	0	0	4.82773e-07	1.17781e-05	-lnf	down
circRNA1132-1	1634.47	1390.34	1566.03	580.272	1162.36	1217.16	0.00588609	0.0251399	-1.34459	down
circRNA1154-4	32.8109	31.1161	66.9304	0	0	0	0.00590143	0.0251399	-lnf	down
circRNA1154-5	2.18132	2.20656	2.22483	0	0	0	0.00340975	0.0170377	-lnf	down
novel-34	82.7086	86.5507	55.2691	61.258	0	49.2505	0.00740491	0.0301092	-1.76707	down
circRNA1359-1	136.626	69.8087	116.6	32.6668	67.419	33.3346	0.00131183	0.00806959	-2.00801	down
circRNA1396-1	123.002	58.3243	62.7275	0	0	0	0.00590174	0.0251399	-lnf	down
circRNA1430-2	25.85	0	26.3655	605.702	386.051	171.69	0.000275589	0.00228522	3.71925	up
circRNA1435-3	694.227	830.557	517.437	0	0	0	7.92874e-09	3.00072e-07	-lnf	down
circRNA1452-3	98.6286	90.8618	100.596	0	0	0	2.26498e-05	0.000307465	-lnf	down
circRNA1462-1	1189.53	1333.2	1792.31	0	0	0	4.55646e-16	5.17333e-14	-lnf	down
circRNA1474-1	168.216	109.39	122.551	0	0	0	0.00491427	0.0221197	-lnf	down
circRNA1550-1	78.1729	77.5567	67.4654	0	0	0	5.35587e-05	0.000606051	-lnf	down
circRNA1560-2	276.942	210.11	403.521	0	0	0	0.00154628	0.00929659	-lnf	down
circRNA1569-3	91.903	83.6697	112.483	0	0	0	0.00589815	0.0251399	-lnf	down
circRNA1594-2	54.3578	48.7383	35.2812	0	0	0	0.000404995	0.00318676	-lnf	down
circRNA1617-1	161.632	140.144	94.2028	0	0	0	0.00410752	0.0192494	-lnf	down
circRNA1655-1	115.348	72.927	68.6285	0	0	0	0.000580977	0.0042496	-lnf	down
circRNA1679-1	9.05878	12.0272	9.23944	0	0	0	0.00826695	0.0330442	-lnf	down
circRNA1756-2	0	0	0	300.062	242.854	294.855	0.000293713	0.00240177	Inf	up
circRNA1769-1	387.364	220.414	123.465	0	0	0	0.000261679	0.00218832	-lnf	down
circRNA1798-2	101.911	60.1361	115.493	0	0	0	0.00102987	0.00666705	-lnf	down
circRNA1798-6	99.0588	112.731	126.293	0	0	43.8618	0.00197705	0.0110745	-3.57305	down
circRNA1831-1	1604.94	1623.51	2182.6	1232.11	741.399	765.309	5.51957e-06	9.75676e-05	-1.72837	down
circRNA1834-1	0	4.02829	0	57.0221	26.4318	45.8449	0.00431786	0.0200099	4.23752	up
circRNA1851-1	77.5262	54.293	85.1548	0	0	0	7.39713e-05	0.000791172	-lnf	down
circRNA1857-3	48.7846	68.7362	56.8657	0	0	0	0.000749277	0.00516791	-lnf	down
circRNA1942-8	338.155	224.482	215.562	0	0	0	6.19981e-05	0.000685462	-lnf	down
circRNA1942-9	154.485	93.7632	31.5131	0	0	0	0.00340469	0.0170377	-lnf	down
circRNA1962-2	776.496	808.779	859.099	1053.63	0	786.71	0.00926794	0.0361443	-1.15157	down
circRNA1971-1	77.7048	58.9529	148.602	0	0	0	0.00037354	0.00298024	-lnf	down
circRNA1971-5	593.899	461.843	378.59	0	0	0	1.34474e-10	6.72826e-09	-lnf	down
circRNA1971-6	110.549	83.8708	69.3866	0	0	0	0.000217095	0.00191303	-lnf	down
circRNA1986-1	66.3431	50.333	63.1551	0	0	0	2.68469e-05	0.000342329	-lnf	down
circRNA1986-2	194.929	200.706	227.219	0	0	0	9.99799e-06	0.000154602	-lnf	down
circRNA2045-2	1012.82	1104.58	936.169	0	0	0	1.25395e-10	6.49412e-09	-lnf	down
circRNA2054-2	69.4472	52.6881	161.902	0	0	0	0.000452756	0.00348056	-lnf	down
circRNA2081-2	432.113	383.315	623.804	0	0	0	2.37374e-20	4.67152e-18	-lnf	down
circRNA2113-1	286.478	164.477	252.706	1738.62	1497.7	1182.78	2.10849e-06	4.20558e-05	1.90721	up
circRNA2322-2	0	0	0	101.873	53.9676	63.0032	0.000514311	0.00381469	Inf	up
circRNA2478-5	530.646	1024.77	959.45	0	0	0	2.14698e-11	1.21882e-09	-lnf	down
circRNA2478-6	486.33	557.951	568.618	231.614	118.097	299.375	0.00029291	0.00240177	-2.03261	down
circRNA2599-3	41.1959	66.4156	63.0262	0	0	0	0.000125838	0.00121795	-lnf	down
circRNA2603-3	11.5042	10.4736	28.1606	0	0	0	0.00187079	0.0107234	-lnf	down
circRNA2603-9	169.114	153.964	195.485	0	144.32	67.3932	0.00444489	0.0204701	-1.99592	down
circRNA2614-6	0	0	0	241.529	351.865	238.997	9.15025e-06	0.000145223	Inf	up
circRNA2629-2	162.209	273.476	147.061	0	0	0	0.000133352	0.00127396	-lnf	down
circRNA2659-3	223.331	579.65	611.422	91.8063	250.774	359.118	0.0122979	0.0457799	-1.70249	down
circRNA2669-1	264.34	291.708	245.102	0	0	0	0.000122888	0.0012004	-lnf	down
circRNA2690-3	72.2265	73.0623	110.5	0	0	0	0.00190949	0.01084	-lnf	down
circRNA2711-1	92.5805	64.3856	55.0823	0	0	0	0.000480701	0.00361077	-lnf	down
circRNA2714-5	63.2239	29.9791	48.3636	0	0	0	0.0040565	0.0192494	-lnf	down
circRNA2734-1	169.852	128.863	138.592	0	0	0	4.12986e-05	0.000495583	-lnf	down
circRNA2734-2	182.342	195.981	278.968	0	0	0	1.47553e-05	0.000216704	-lnf	down
circRNA2756-1	148.588	187.884	202.069	0	0	109.654	0.000865517	0.00574159	-2.92296	down
circRNA2783-2	46.0633	84.8719	80.5405	25.6983	0	0	0.00205289	0.0113215	-3.87418	down
circRNA2783-14	15.9223	15.0999	28.4198	0	0	0	0.00706488	0.0288524	-lnf	down
novel-68	15.5131	15.6926	26.3708	0	0	0	1.16248e-05	0.000176888	-lnf	down
circRNA2825-1	30.4822	36.3411	71.0631	0	0	0	0.000210777	0.00186851	-lnf	down
circRNA2839-2	132.415	100.461	45.0187	0	0	0	0.00982494	0.0380121	-lnf	down
circRNA2892-1	5.15972	17.6156	26.3131	0	0	0	0.00284497	0.014769	-lnf	down
circRNA2892-3	82.131	62.311	55.846	0	0	0	0.00704142	0.0288524	-lnf	down
circRNA2902-3	115.749	87.8159	59.0285	37.6688	0	0	0.000918947	0.00601493	-3.64142	down
circRNA2906-2	802.906	806.709	841.051	0	0	0	4.34675e-12	2.91627e-10	-lnf	down
circRNA2908-3	1361.75	1640.86	817.006	0	0	0	4.36722e-14	3.90667e-12	-lnf	down
circRNA2913-1	100.681	110.333	102.689	0	0	0	0.000405901	0.00318676	-lnf	down
circRNA2913-12	41.9505	42.4359	0	300.349	397.779	222.901	0.0109085	0.0416583	2.68564	up
circRNA2913-18	226.173	0	273.937	883.261	2070.88	1896.52	0.000129361	0.00124796	2.58039	up
circRNA2954-1	1357.04	1270.86	1362.48	0	995.227	1154.81	0.00201513	0.0111607	-1.57242	down
circRNA2961-4	2248.44	1527.13	2118.55	1087.13	1065.99	1080.91	0.000202366	0.00180818	-1.59692	down
circRNA2963-3	154.077	246.778	296.838	0	0	0	2.3858e-05	0.000315824	-lnf	down
circRNA2963-4	449.688	487.383	436.815	0	0	369.785	0.00296919	0.0152701	-2.52328	down
circRNA2969-2	7938.92	7852.32	7837.33	30773.7	31700.2	27965.7	6.10103e-06	0.00010553	1.19957	up
circRNA3058-1	220.567	153.395	206.219	0	0	0	0.000209485	0.00186265	-lnf	down
circRNA3083-4	0	199.075	0	698.673	508.923	380.243	0.0064173	0.0271792	2.21506	up
circRNA3094-2	137.078	121.331	174.764	0	0	0	5.03227e-05	0.000583984	-lnf	down
circRNA3105-1	0	114.669	132.135	411.066	429.945	444.566	0.00229501	0.0124997	1.65823	up
circRNA3113-2	54.2202	61.7035	69.1269	0	0	18.0059	0.00097214	0.00632105	-3.98808	down
circRNA3192-1	127.223	231.65	181.664	0	0	0	0.001639	0.00959984	-lnf	down
circRNA3290-1	331.962	137.374	123.121	0	0	0	0.00276874	0.0145408	-lnf	down
circRNA3300-2	27.967	21.218	42.7872	0	0	0	0.0100491	0.0386765	-lnf	down
circRNA3487-8	236.619	170.07	228.636	924.055	1363.9	1075.29	0.000656973	0.0046845	1.67682	up
circRNA3637-1	59.1194	100.918	90.4476	0	0	0	0.0041227	0.0192494	-lnf	down
circRNA3798-7	290.129	180.094	269.014	0	0	0	0.000465783	0.00356991	-lnf	down
circRNA3811-1	217.834	141.657	174.569	0	0	0	0.000113096	0.00112033	-lnf	down
circRNA3819-1	1025.83	1303.61	1412.48	650.99	984.856	0	0.00025986	0.00217928	-1.97118	down
circRNA3819-5	116.557	103.168	79.2545	0	0	0	0.00589135	0.0251399	-lnf	down
circRNA3819-6	356.964	191.168	171.333	0	0	0	0.00011265	0.00112033	-lnf	down
circRNA3824-12	25.7474	15.6272	52.5218	0	0	0	0.00404064	0.0192494	-lnf	down
circRNA3951-1	162.209	351.612	283.618	0	0	0	8.79134e-05	0.000920285	-lnf	down
circRNA4085-1	275.567	475.152	229.96	0	0	0	2.7214e-05	0.000342329	-lnf	down
circRNA4087-2	123.756	228.021	252.448	0	0	0	0.000102099	0.00103929	-lnf	down
circRNA4092-1	438.826	546.952	479.547	0	356.656	0	0.00539033	0.0240366	-2.78348	down
circRNA4127-1	753.697	571.814	868.997	0	0	0	8.78081e-08	2.5166e-06	-lnf	down
novel-92	22.1597	50.4362	22.6016	0	0	0	0.00139607	0.00851486	-lnf	down
circRNA4193-1	142.24	99.6136	78.1184	0	0	0	0.000323222	0.00259987	-lnf	down
circRNA4234-1	1740.32	1549.96	1601.38	517.113	0	703.579	9.97482e-09	3.68071e-07	-2.71505	down
circRNA4246-1	40.5522	49.2257	41.3609	0	0	0	0.00492845	0.0221197	-lnf	down
circRNA4279-2	28.0274	17.7198	52.4084	0	0	0	0.00225905	0.0123495	-lnf	down
circRNA4285-5	223.186	120.948	178.858	0	0	63.5295	0.00499563	0.0223441	-3.66793	down
circRNA4347-6	68.1192	116.281	52.1082	565.296	460.212	656.027	0.0116573	0.0437818	2.09498	up
circRNA4362-1	384.327	343.036	391.992	0	0	0	3.47505e-06	6.41146e-05	-lnf	down
circRNA4532-2	166.605	112.355	169.928	0	0	0	4.86389e-06	8.70194e-05	-lnf	down
circRNA4544-1	464.459	469.833	0	989.358	1961.8	1944.38	0.00916057	0.0358172	1.65621	up
circRNA4572-2	147.045	139.45	243.713	0	0	0	0.000386362	0.00305775	-lnf	down
circRNA4577-1	1031.03	836.163	1232.9	659.497	0	495.878	2.2114e-05	0.000303198	-2.16242	down
circRNA4595-7	174.418	176.436	272.775	0	0	0	1.48701e-06	3.20413e-05	-lnf	down
circRNA4605-2	48.5413	61.3787	57.7609	0	0	0	0.00194883	0.010958	-lnf	down
circRNA4612-1	142.21	323.676	344.485	0	0	0	7.36007e-06	0.000121379	-lnf	down
circRNA4710-3	535.735	270.967	303.566	0	0	0	5.92966e-05	0.000658059	-lnf	down
circRNA4718-3	223.283	239.153	294.717	0	0	191.917	0.00387406	0.0189341	-2.60576	down
circRNA4731-8	232.557	352.872	545.549	1998.02	2150	1297.46	0.00388453	0.018954	1.52755	up
novel-119	383.278	290.785	362.999	0	0	0	5.01807e-05	0.000583984	-lnf	down
novel-120	10.9446	16.6069	18.6049	0	0	0	0.000738984	0.00512084	-lnf	down
circRNA4752-5	35.7485	47.4628	54.6921	0	0	0	0.00589008	0.0251399	-lnf	down
circRNA4802-2	98.3083	37.2922	42.9724	0	0	0	0.000835392	0.0056432	-lnf	down
circRNA4809-2	255.329	478.583	275.739	0	0	179.559	0.000318586	0.00256958	-3.12519	down
circRNA4811-3	562.675	787.078	1004.32	446.343	500.188	0	0.000190984	0.00173472	-2.09588	down
circRNA4839-5	646.086	438.025	518.764	1422.61	3147.85	2026.89	0.00699217	0.0288524	1.31555	up
circRNA4839-6	117.118	177.71	0	548.849	1066.1	606.741	0.00111616	0.0071318	2.16027	up
circRNA4852-2	89.017	210.11	131.144	0	0	0	1.00031e-05	0.000154602	-lnf	down
circRNA4858-2	146.134	221.737	149.048	0	0	0	0.00344588	0.0170962	-lnf	down
circRNA4860-1	227.395	241.528	309.241	0	0	0	2.32662e-06	4.60951e-05	-lnf	down
circRNA4890-3	0	53.7986	0	155.77	264.751	282.585	0.00383415	0.0188013	2.96594	up
circRNA4892-6	311.441	295.354	185.297	0	0	0	0.000225517	0.00195802	-lnf	down
circRNA5035-4	90.8928	47.7404	35.656	0	0	0	0.000860664	0.00574159	-lnf	down
circRNA5147-1	112.515	77.2327	65.5764	502.168	541.058	391.442	0.000615016	0.00442811	1.74506	up
circRNA5167-2	2945.63	2174.39	2679.58	1165.88	2689.28	2088.61	0.00447348	0.0205696	-1.10989	down
circRNA5167-3	465.202	538.696	1123.77	0	0	0	9.32331e-08	2.62118e-06	-lnf	down
circRNA5217-3	230.902	402.915	329.71	0	0	0	1.69565e-05	0.000244174	-lnf	down
circRNA5218-1	371.825	747.554	511.975	0	0	0	6.28355e-10	2.89829e-08	-lnf	down
circRNA5250-1	136.119	137.694	138.834	0	0	0	0.00340975	0.0170377	-lnf	down
circRNA5506-3	473.868	636.062	446.14	0	0	0	1.36114e-05	0.000200904	-lnf	down
circRNA5523-1	92.2514	116.649	125.455	0	0	0	0.0135112	0.0496888	-lnf	down
circRNA5553-2	540.696	107.951	232.202	0	0	0	0.00273327	0.0144082	-lnf	down
circRNA5655-1	56.5845	100.169	76.9505	0	0	0	0.00965765	0.0375618	-lnf	down
circRNA5660-1	92.0333	122.191	164.27	0	0	0	0.00492384	0.0221197	-lnf	down
circRNA5676-2	418.858	527.632	677.09	169.747	0	283.445	5.36345e-07	1.27685e-05	-2.53917	down
circRNA5682-1	54.0696	102.554	165.444	0	0	0	0.011611	0.0437818	-lnf	down
circRNA5687-2	0.261632	0.248118	0.200138	0	0	0	0.0135331	0.0496888	-lnf	down
circRNA5714-1	145.955	181.199	0	608.851	717.14	555.201	0.000691401	0.00489452	1.76686	up
circRNA5740-1	273.455	452.65	557.818	0	0	363.246	0.00824953	0.0330429	-2.44555	down
novel-156	0.356548	1.08202	0.484879	0	0	0	0.00414695	0.0192494	-lnf	down
circRNA5750-2	495.788	490.622	384.753	0	0	0	1.94786e-13	1.55407e-11	-lnf	down
circRNA5750-7	472.253	358.288	272.249	0	0	0	1.27329e-06	2.84754e-05	-lnf	down
circRNA5751-4	31.1565	26.5925	39.7224	0	0	0	0.000864781	0.00574159	-lnf	down
circRNA5751-5	30.0109	22.7686	79.5844	0	0	0	0.00185059	0.0106698	-lnf	down
circRNA5813-1	96.7448	73.3982	59.2045	0	0	0	7.84603e-05	0.000828329	-lnf	down
circRNA5813-2	45.2676	49.6073	107.731	0	0	0	3.21664e-05	0.000398972	-lnf	down
circRNA5813-3	106.658	67.4325	163.177	0	0	0	5.73504e-05	0.00064372	-lnf	down
circRNA6021-1	43.2557	45.944	44.1183	0	0	0	0.00589073	0.0251399	-lnf	down
circRNA6047-1	70.5255	124.848	155.853	0	0	0	0.000274468	0.00228234	-lnf	down
circRNA6050-8	725.969	608.15	524.483	0	0	0	5.32347e-13	4.1355e-11	-lnf	down
circRNA6133-2	334.164	295.777	340.828	0	0	0	9.54626e-05	0.000985334	-lnf	down
circRNA6133-3	79.8839	33.6701	54.318	0	0	0	0.00334371	0.0169599	-lnf	down
novel-164	421	432.134	303.103	338.492	0	0	0.00321465	0.0164046	-2.61107	down
circRNA6187-1	883.03	320.404	274.108	0	0	0	0.000609999	0.00441352	-lnf	down
circRNA6221-1	377.504	608.609	553.484	0	0	0	9.21475e-08	2.61557e-06	-lnf	down
circRNA6317-1	21.4988	34.2525	32.8914	0	0	0	2.00928e-05	0.000282057	-lnf	down
circRNA6317-7	22.1194	39.1568	90.242	0	0	0	0.00230655	0.0125164	-lnf	down
circRNA6325-1	264.381	208.938	213.476	0	0	0	2.05466e-07	5.43932e-06	-lnf	down
circRNA6325-3	218.708	276.549	495.711	0	0	0	2.70835e-05	0.000342329	-lnf	down
circRNA6361-2	499.104	846.415	628.836	0	0	0	5.51689e-08	1.66182e-06	-lnf	down
circRNA6404-2	235.94	208.836	240.645	0	0	0	0.00409375	0.0192494	-lnf	down
circRNA6425-2	7129.78	6607.1	6693.23	0	0	0	9.01081e-51	1.33e-47	-lnf	down
circRNA6521-5	218.831	211.679	278.994	106.824	62.2493	152.61	0.00112108	0.00714778	-1.85416	down
circRNA6537-2	319.919	151.697	152.953	0	142.195	0	0.00238846	0.0128195	-2.88183	down
circRNA6539-1	294.925	223.753	413.609	0	0	0	0.000852453	0.00573221	-lnf	down
circRNA6539-3	113.631	77.5887	104.308	0	0	0	0.000703724	0.00495114	-lnf	down
circRNA6620-1	1948.58	2280.42	2156.58	647.631	1120.39	853.623	2.40974e-06	4.71096e-05	-2.01121	down
circRNA6650-2	66.6155	90.9715	54.3552	0	0	0	0.00015778	0.00147863	-lnf	down
circRNA6650-5	141.564	83.5345	80.2151	0	0	0	4.02472e-05	0.000486926	-lnf	down
circRNA6653-1	338.749	316.31	425.237	0	0	0	2.21852e-05	0.000303198	-lnf	down
circRNA6653-8	736.904	668.16	586.615	0	0	0	6.44153e-12	3.96154e-10	-lnf	down
circRNA6653-9	124.298	160.314	101.421	0	0	0	0.000190625	0.00173472	-lnf	down
circRNA6660-2	401.66	375.053	756.314	0	0	0	3.95375e-06	7.20461e-05	-lnf	down
circRNA6665-1	64.6679	73.5932	98.9364	0	0	0	0.00158382	0.00933219	-lnf	down
circRNA6665-2	123.588	75.0106	88.2366	0	0	0	0.00127698	0.00792283	-lnf	down
circRNA6685-2	128.908	211.899	306.783	0	0	0	0.000269606	0.00224824	-lnf	down
circRNA6692-4	180.232	136.738	153.189	0	0	0	0.0058985	0.0251399	-lnf	down
circRNA6694-1	39.0394	59.2367	31.8544	0	0	0	0.0041324	0.0192494	-lnf	down
circRNA6696-1	124.976	134.324	233.693	0	59.2518	83.0065	0.0120367	0.0450059	-2.46072	down
circRNA6710-1	16.2992	10.4634	19.1819	0	0	0	7.24679e-05	0.00077791	-lnf	down
circRNA6735-5	1584.01	2449.73	2423.4	0	0	0	2.57393e-20	4.74891e-18	-lnf	down
circRNA6843-2	158.252	160.084	125.54	0	0	0	0.000736793	0.00512084	-lnf	down
circRNA6913-4	47.8845	45.4112	48.8395	0	0	0	0.0116385	0.0437818	-lnf	down
circRNA6919-7	524.311	919.874	1169.8	0	0	0	4.90846e-09	2.04081e-07	-lnf	down
circRNA6919-8	325.192	411.193	221.118	0	0	370.26	0.0117152	0.0439433	-2.00596	down
circRNA6924-7	49.8146	0	25.404	352.6	318.834	173.7	0.000223973	0.00195035	2.73949	up
circRNA6943-1	271.479	185.369	138.447	0	0	0	0.00157899	0.00933219	-lnf	down
circRNA6944-1	1084.68	658.338	1206.88	385.084	0	785.912	0.000318495	0.00256958	-2.02069	down
circRNA6973-2	37.8697	57.4619	77.25	0	0	0	0.00833731	0.0332516	-lnf	down
circRNA6988-2	290.268	155.45	348.302	0	0	0	8.49744e-06	0.000135592	-lnf	down
circRNA7077-1	834.216	1090	874.488	0	0	0	6.70141e-13	5.07245e-11	-lnf	down
circRNA7146-3	456.367	421.504	283.329	0	0	0	4.07232e-07	1.01877e-05	-lnf	down
novel-198	28.0073	63.7455	33.3268	0	0	0	0.000442692	0.00342999	-lnf	down
novel-199	8.22351	37.434	20.9688	0	0	0	0.00414722	0.0192494	-lnf	down
circRNA7176-1	728.066	877.29	677.063	3804.96	3472.1	3527.18	0.000249997	0.00212274	1.50459	up
circRNA7192-5	9909.48	13872.7	14228.2	403.113	293.633	0	4.448e-51	1.31305e-47	-6.56384	down
circRNA7345-1	39.6841	90.3224	80.951	0	0	0	0.0131475	0.048697	-lnf	down
circRNA7390-1	307.748	544.79	287.728	400.609	0	0	0.00596541	0.0253745	-2.35005	down
circRNA7390-8	253.734	171.877	138.64	0	0	180.562	0.00733694	0.0299153	-2.27638	down
circRNA7473-1	312.274	276.401	353.89	0	0	0	1.22587e-06	2.76242e-05	-lnf	down
circRNA7508-2	236.501	460.272	608.287	0	0	0	1.15269e-10	6.07631e-09	-lnf	down
novel-215	25.276	32.5998	48.9822	0	0	10.0727	0.000802589	0.00547169	-4.02925	down
circRNA7537-4	100.818	81.9518	91.8111	49.2147	0	62.1781	0.00492527	0.0221197	-2.01707	down
circRNA7555-2	718.078	729.63	941.656	0	0	0	3.47051e-18	5.12248e-16	-lnf	down
circRNA7799-1	701.443	494.158	408.818	0	0	0	1.39101e-07	3.80209e-06	-lnf	down
circRNA7857-1	1267.26	1422.93	1214.98	296.936	1405.9	437.675	0.00252424	0.0134504	-1.60067	down
circRNA7866-1	825.373	834.923	607.991	0	0	517.74	0.0001101	0.00110835	-2.76374	down
circRNA7876-2	51.0391	43.5626	45.5499	0	0	0	0.0015814	0.00933219	-lnf	down
circRNA7877-4	7001.18	11976.6	8391.58	0	5866.89	6012.46	0.000446864	0.00344424	-1.89152	down
circRNA7880-1	111.676	50.8355	159.464	0	0	0	0.000443936	0.00343062	-lnf	down
circRNA7888-1	184.722	227.735	141.304	0	0	0	0.000915129	0.00600325	-lnf	down
circRNA7889-3	500.779	396.449	621.802	0	0	0	4.93261e-08	1.50114e-06	-lnf	down
circRNA7890-2	622.352	1240.69	1262.77	0	621.509	474.916	0.000222696	0.00194496	-2.20183	down
circRNA7912-9	141.051	107.012	172.637	0	0	0	0.0070665	0.0288524	-lnf	down
circRNA8012-1	51.7	84.9846	43.9425	0	0	0	0.00165558	0.00967774	-lnf	down
circRNA8113-1	0	0	0	7892.34	9077.18	4874.59	1.27999e-22	3.77852e-20	Inf	up
circRNA8147-1	532.377	176.708	610.869	0	0	0	4.31624e-05	0.000515852	-lnf	down
circRNA8186-2	6617.65	5876.76	6294.05	4636.22	3828.48	3716.09	1.50658e-06	3.20938e-05	-1.36565	down
circRNA8190-2	141.051	80.2593	89.915	0	0	0	0.00407492	0.0192494	-lnf	down
circRNA8446-1	159.363	120.905	139.321	0	0	0	0.00338898	0.0170377	-lnf	down
circRNA8466-1	717.606	657.855	731.917	0	0	0	3.68259e-08	1.17113e-06	-lnf	down
circRNA8535-1	8245.61	8019.69	8327.33	4117.51	4037.45	5350.86	6.35711e-07	1.50129e-05	-1.58763	down
circRNA8649-2	78.6997	59.7077	89.188	0	0	0	0.000704431	0.00495114	-lnf	down
circRNA8740-1	81.4175	133.042	140.531	611.452	614.637	524.119	0.00176805	0.010254	1.56535	up
circRNA8817-4	107.69	34.0427	54.9191	0	0	0	0.00184115	0.0106361	-lnf	down
circRNA8822-3	1211.83	1091.78	1184.5	690.155	0	134.145	9.3201e-07	2.14945e-05	-2.87967	down
circRNA8837-2	28.7859	30.575	0	157.382	98.2623	252.371	0.00774451	0.0313175	2.36621	up
circRNA8848-2	95.1836	120.356	80.9016	0	0	0	4.62015e-05	0.000543373	-lnf	down
circRNA8890-5	45.7571	55.5438	107.34	0	0	0	9.39579e-06	0.000148004	-lnf	down
circRNA8893-2	70.2202	138.514	71.6206	0	0	0	0.00200706	0.0111573	-lnf	down
novel-241	38.0921	61.0103	43.1686	0	24.0795	0	0.00641175	0.0271792	-3.30968	down
circRNA9020-2	61.5983	140.2	104.711	0	0	0	0.00586015	0.0251399	-lnf	down
circRNA9067-1	0.553094	0.524526	0.987218	0	0	0	0.00706488	0.0288524	-lnf	down
circRNA9142-2	1498.72	901.316	727.02	4996.33	3795.37	4952.8	9.16231e-05	0.000952364	1.39902	up
circRNA9223-3	986.901	653.156	514	287.006	179.194	278.927	0.000492425	0.00368009	-2.26862	down
circRNA9252-5	0	0	0	253.95	267.194	211.152	0.000241306	0.00207074	Inf	up
circRNA9257-4	10.0782	9.17534	16.4467	0	0	0	0.0040784	0.0192494	-lnf	down
circRNA9295-8	1436.16	1556.54	1464.8	500.762	474.19	613.198	2.29035e-05	0.000308726	-2.21483	down
circRNA9295-10	47.4179	47.9666	44.3333	0	0	0	8.04199e-05	0.000844838	-lnf	down
circRNA9298-2	122.885	167.815	200.538	0	0	0	0.00234549	0.0126348	-lnf	down
circRNA9302-2	65.8159	104.027	134.257	107.094	0	0	0.00320395	0.0163918	-2.33516	down
circRNA9325-1	1061.73	596.675	1002.69	4376.66	3579.53	3499.77	0.000285931	0.00235116	1.36899	up
circRNA9325-2	81.6879	88.5354	130.927	0	0	0	0.000716534	0.00501234	-lnf	down
circRNA9441-1	266.189	555.367	576.932	0	0	0	1.66247e-05	0.000240569	-lnf	down
circRNA9450-2	125.581	63.517	138.759	0	0	0	0.000244685	0.00209365	-lnf	down
circRNA9504-5	51.4948	43.4089	11.6715	0	0	0	0.00285545	0.014769	-lnf	down
circRNA9550-5	39.8058	57.3796	48.7196	0	0	0	5.61266e-05	0.000632388	-lnf	down
circRNA9583-2	1.59345	0.67162	3.06987	0	0	0	0.000710998	0.00498543	-lnf	down
circRNA9632-4	166.368	100.976	441.183	0	0	0	0.00433043	0.0200367	-lnf	down
circRNA9641-1	50.2324	0	0	98.0847	333.416	233.543	0.00216625	0.0118862	3.00062	up
circRNA9658-1	19.1021	28.9847	51.9548	0	0	0	0.0058974	0.0251399	-lnf	down
circRNA9702-3	494.539	960.501	585.106	502.136	0	367.877	0.000942333	0.00615435	-1.97799	down
circRNA9711-1	34.7901	32.9931	44.3549	0	0	0	0.00993436	0.0383349	-lnf	down
circRNA9714-1	207.627	295.354	264.71	0	0	0	0.000278746	0.00229848	-lnf	down
circRNA9752-6	88.0203	71.549	64.1255	0	0	0	7.85678e-05	0.000828329	-lnf	down
circRNA9765-2	174.77	265.189	267.384	0	0	0	1.07817e-07	3.00261e-06	-lnf	down
circRNA9810-1	120.34	0	286.394	998.66	870.072	985.772	2.01577e-05	0.000282057	2.10146	up
circRNA9816-6	88.7296	67.3172	56.5619	0	0	0	0.00281642	0.0147413	-lnf	down
circRNA9842-1	280.073	188.876	174.569	0	0	0	2.2022e-05	0.000303198	-lnf	down
circRNA9872-3	0	49.3491	66.3433	698.557	462.58	626.432	0.000310192	0.00251563	3.22372	up
circRNA9934-4	184.328	223.753	169.204	0	0	0	0.000187062	0.00170962	-lnf	down
circRNA9947-1	161.201	122.3	260.325	0	0	0	5.39587e-09	2.21231e-07	-lnf	down
circRNA9948-3	32.9693	85.0444	134.507	0	0	0	6.82841e-05	0.000743818	-lnf	down
circRNA9953-1	60.4773	78.6562	70.4953	0	0	0	0.000903243	0.00593847	-lnf	down
circRNA9976-1	180.86	205.822	230.584	0	0	0	0.000490696	0.00367648	-lnf	down
novel-281	0	0	0	23.9495	13.9561	22.8098	0.00666183	0.0280139	Inf	up
circRNA9985-1	106.55	161.675	183.032	98.551	0	52.1451	0.000861829	0.00574159	-2.33918	down
circRNA9985-3	99.6019	269.878	130.613	0	0	0	3.22382e-06	6.13982e-05	-lnf	down
circRNA10057-5	178.578	233.333	202.378	0	0	0	1.93089e-07	5.18182e-06	-lnf	down
circRNA10077-2	105.932	84.8334	141.059	57.457	20.9262	19.5439	6.81205e-05	0.000743818	-2.52675	down
circRNA10146-2	399.967	460.788	679.906	2863.6	1875.19	1338.08	0.0046789	0.0214474	1.2266	up
circRNA10160-1	51.7	26.1491	49.8016	0	0	0	1.30765e-05	0.000195036	-lnf	down
circRNA10179-1	486.626	279.691	360.968	0	0	0	1.22167e-08	4.45229e-07	-lnf	down
circRNA10187-13	227.928	126.811	123.986	0	86.4493	0	0.0110904	0.0422984	-3.21577	down
circRNA10187-16	34.9965	31.8613	28.5555	0	0	0	0.0083467	0.0332516	-lnf	down
circRNA10194-1	52.5372	119.577	133.962	0	0	0	0.0113952	0.043293	-lnf	down
circRNA10210-17	45.2676	114.478	0	766.049	214.615	561.227	0.00847491	0.0333629	2.50461	up
circRNA10220-1	229.967	324.017	201.045	0	0	0	6.16237e-06	0.00010553	-lnf	down
circRNA10313-4	120.155	102.554	61.2754	0	0	0	0.00283698	0.014769	-lnf	down
circRNA10321-2	16.7658	18.1712	31.7574	0	0	0	0.000475507	0.00359923	-lnf	down
circRNA10321-14	258.959	218.296	234.776	0	0	0	3.46974e-06	6.41146e-05	-lnf	down
circRNA10421-4	4.66154	3.14365	3.16967	0	0	0	0.00190552	0.0108383	-lnf	down
circRNA10443-2	133.322	252.872	67.9906	0	0	0	0.00169057	0.0098433	-lnf	down
circRNA10465-3	486.019	737.464	470.926	0	0	0	3.16657e-08	1.03863e-06	-lnf	down
circRNA10478-3	150.02	237.118	127.51	1025.26	1226.91	1278.71	9.02217e-05	0.000941111	2.04603	up
circRNA10544-2	27.728	31.5549	32.9945	0	0	0	0.00234413	0.0126348	-lnf	down
circRNA10600-2	1.22468	2.06475	1.52668	0	0	0	7.09859e-05	0.000767584	-lnf	down
circRNA10619-5	112.029	49.5798	133.307	0	0	0	0.000240313	0.00206823	-lnf	down
circRNA10636-3	107.78	49.0622	98.9364	0	0	0	6.81675e-06	0.000114637	-lnf	down
circRNA10647-3	51.0224	45.1612	52.04	0	0	0	0.00409375	0.0192494	-lnf	down
circRNA10675-1	694.405	683.233	807.852	0	0	0	2.2882e-19	3.75264e-17	-lnf	down
circRNA10702-1	405.522	549.394	620.414	0	0	0	1.09446e-06	2.48527e-05	-lnf	down
circRNA10702-6	99.8208	113.598	67.8743	0	0	0	0.00412116	0.0192494	-lnf	down
circRNA10725-6	1244.89	953.177	1012.26	616.101	636.446	358.166	7.97985e-07	1.85484e-05	-1.74625	down
circRNA10758-3	61.3556	0	78.224	748.775	501.784	387.135	0.00079764	0.00545054	2.8132	up
circRNA10777-3	67.7634	77.116	103.672	0	0	0	0.00703742	0.0288524	-lnf	down
circRNA10806-2	63.4041	96.2066	172.449	0	0	0	0.0058974	0.0251399	-lnf	down
circRNA10806-15	565.375	326.81	137.298	0	0	0	0.000186419	0.00170903	-lnf	down
circRNA11151-2	1015.18	552.533	922.883	0	659.176	586.316	0.00852774	0.0335205	-1.68471	down
circRNA11162-8	62.4631	53.313	71.6724	0	0	0	0.00105919	0.00684186	-lnf	down
circRNA11164-1	171.197	90.9182	296.838	0	0	68.223	0.00573395	0.0251399	-3.65061	down
circRNA11203-5	108.139	136.738	147.061	0	0	0	0.0135112	0.0496888	-lnf	down
circRNA11220-2	44.5935	135.328	68.2242	0	0	0	0.00116454	0.00734554	-lnf	down
circRNA11226-1	1236.99	672.869	975.999	455.729	431.547	713.07	0.0068835	0.0286602	-1.56459	down
circRNA11247-1	131.743	187.407	352.723	0	0	0	2.71232e-05	0.000342329	-lnf	down
circRNA11254-1	2551.6	2779.32	2602.48	1494.69	1399.82	992.619	1.84029e-06	3.72803e-05	-1.77688	down
circRNA11258-2	3890.43	4657.81	4297.58	16808.2	13658.9	15847	5.04458e-05	0.000583984	1.11492	up
circRNA11267-1	324.418	380.38	541.452	0	0	0	1.8337e-05	0.000261501	-lnf	down
circRNA11324-2	52.6082	17.739	23.8477	0	0	0	0.00590038	0.0251399	-lnf	down
circRNA11328-2	1199.9	1685.81	1269.16	997.922	1169.36	413.232	0.00156307	0.00933219	-1.44847	down
circRNA11328-3	129.422	130.919	88.002	0	0	0	2.41801e-05	0.000317106	-lnf	down
novel-306	313.279	274.65	248.521	115.546	69.3125	46.2384	3.84863e-08	1.20863e-06	-2.62153	down
circRNA11329-4	611.011	1501.05	1127.69	624.942	0	0	2.38317e-05	0.000315824	-3.21011	down
circRNA11332-2	121.44	355.373	247.723	0	0	0	1.50642e-05	0.000220147	-lnf	down
novel-311	837.206	436.68	1360.91	357.601	186.058	312.78	0.00341876	0.0170416	-2.34643	down
circRNA11341-2	44.5935	28.1934	60.6437	0	0	0	0.00405905	0.0192494	-lnf	down
circRNA11342-1	336.433	291.708	343.142	0	0	0	2.74837e-05	0.000342329	-lnf	down
circRNA11398-4	0	0	13.7726	52.7337	134.442	269.058	0.0068389	0.0286361	4.40387	up
circRNA11405-1	408.072	804.949	541.074	0	0	0	1.18181e-05	0.000178908	-lnf	down
circRNA11443-1	111.229	42.1935	75.6314	0	0	0	0.0120443	0.0450059	-lnf	down
circRNA11482-1	52.6082	44.3475	11.9239	0	0	0	0.00285545	0.014769	-lnf	down
circRNA11501-1	513.929	438.645	622.461	0	0	0	4.1192e-06	7.46005e-05	-lnf	down
circRNA11511-2	140.089	206.972	112.803	1180.55	996.255	842.296	2.33149e-05	0.000311428	1.96382	up
circRNA11534-1	291.611	368.732	322.212	0	0	0	2.42883e-05	0.000317106	-lnf	down
circRNA11534-3	245.771	484.799	200.538	0	0	0	3.451e-05	0.000422712	-lnf	down
circRNA11549-2	494.465	237.894	295.215	0	0	256.322	0.0015603	0.00933219	-2.63255	down
circRNA11549-8	55.9944	69.0328	28.5555	0	0	0	0.00136043	0.00833194	-lnf	down
circRNA11553-3	78.1729	138.385	159.464	0	0	0	0.00700142	0.0288524	-lnf	down
circRNA11586-1	230.356	116.511	195.791	0	0	0	2.01606e-05	0.000282057	-lnf	down
circRNA11596-3	1373.45	2066.04	2101.26	1248.43	1010.42	1163.86	0.000868954	0.00575146	-1.42856	down
circRNA11596-4	585.591	693.069	788.396	0	766.262	0	0.00257778	0.0136863	-2.17327	down
circRNA11609-3	102.089	163.512	104.125	0	0	0	0.000130742	0.00125309	-lnf	down
circRNA11609-11	100.775	52.9309	39.5325	0	0	0	0.000860664	0.00574159	-lnf	down
circRNA11620-1	1081.39	1042.63	919.132	0	1153.56	628.457	0.00967947	0.0375971	-1.47597	down
circRNA11626-6	2575.78	2993.12	2660.4	0	0	0	3.2378e-23	1.36542e-20	-lnf	down
circRNA11649-4	476.384	628.875	738.544	0	284.578	430.309	7.84309e-05	0.000828329	-2.03718	down
circRNA11654-4	65.319	82.5935	177.658	0	0	0	0.00706323	0.0288524	-lnf	down
circRNA11657-3	104.552	93.3189	81.5457	0	0	0	8.20823e-06	0.000133136	-lnf	down
circRNA11682-1	109.803	37.8659	122.174	0	0	0	0.000661597	0.00470611	-lnf	down
circRNA11682-4	163.572	91.0055	189.078	0	46.5301	0	0.00124496	0.00775344	-3.99053	down
circRNA11704-2	1960.85	1584.41	2097.52	0	0	0	2.14175e-29	1.26449e-26	-lnf	down
circRNA11705-1	392.045	698.975	319.891	0	0	0	2.28e-08	7.66379e-07	-lnf	down
circRNA11717-2	223.037	646.087	537.692	2731.81	2566.67	2208.58	0.000344417	0.00276282	1.67558	up
circRNA11717-9	170.746	74.0236	74.6362	0	0	0	0.0100706	0.0387087	-lnf	down
circRNA11855-3	221.014	179.656	128.813	0	0	0	0.000120007	0.00117694	-lnf	down
circRNA11902-1	615.01	641.567	799.775	0	0	0	6.67664e-14	5.7969e-12	-lnf	down
circRNA11925-2	206.135	282.992	190.223	0	0	0	3.68954e-08	1.17113e-06	-lnf	down
circRNA12035-3	391.538	275.834	656.07	0	0	0	7.03413e-06	0.000117315	-lnf	down
circRNA12037-1	102.546	70.7266	85.5743	0	0	0	0.000473448	0.00359923	-lnf	down
circRNA12044-1	389.301	475.848	286.769	380.078	0	0	4.48412e-05	0.000529485	-2.43976	down
circRNA12045-11	21.5918	16.3813	77.0786	0	0	0	0.0118167	0.0442678	-lnf	down
novel-340	0.955662	0.63441	1.09656	0	0	0	0.00154507	0.00929659	-lnf	down
circRNA12059-1	1802.32	1564.09	2025.31	0	1124.33	974.45	7.17969e-09	2.75253e-07	-2.04771	down
circRNA12059-2	40.9791	72.5431	37.1523	0	0	0	0.000110384	0.00110835	-lnf	down
circRNA12080-4	513.032	641.079	892.626	0	0	280.613	0.000144696	0.00137345	-3.48997	down
circRNA12128-1	2087.56	3567.08	3145.83	1468.9	2621.42	2248.39	0.000814461	0.0055271	-1.19527	down
circRNA12212-1	2660.22	1526	2647.1	0	0	0	7.83097e-20	1.35983e-17	-lnf	down
circRNA12212-3	182.969	213.561	276.338	0	0	126.198	6.96285e-08	2.07619e-06	-3.03926	down
circRNA12237-3	1033.33	1002.75	1421.59	0	0	0	9.98335e-15	1.05253e-12	-lnf	down
circRNA12254-1	0	0	0	133.713	170.447	159.187	0.00462675	0.0212413	Inf	up
circRNA12255-1	4996.5	3772.77	3550.4	0	0	0	3.4825e-38	3.42678e-35	-lnf	down
circRNA12328-1	243.531	343.128	212.903	0	0	0	6.16237e-06	0.00010553	-lnf	down
circRNA12455-1	0	0	0	42.843	71.3311	41.6369	0.000251119	0.00212408	Inf	up
circRNA12560-14	73.1082	69.332	93.2077	0	0	0	0.00993436	0.0383349	-lnf	down
circRNA12675-2	92.1695	84.4951	92.0492	67.4895	40.9668	0	0.000103072	0.00104559	-2.10794	down
circRNA12693-2	45.4791	92.0106	61.8481	0	0	0	0.000524531	0.00388074	-lnf	down
circRNA12693-3	40.1341	33.8321	27.2897	0	0	0	0.00131053	0.00806959	-lnf	down
circRNA12738-1	1372.54	624.788	1018.11	682.192	780.87	430.942	0.013445	0.0496888	-1.41704	down
circRNA12738-2	153.752	69.9891	109.773	0	0	0	0.00186408	0.0107135	-lnf	down
circRNA12762-1	291.976	639.934	694.863	0	0	0	2.63667e-06	5.08722e-05	-lnf	down
circRNA12783-2	57.419	50.823	48.8034	0	0	0	0.00492297	0.0221197	-lnf	down
circRNA12815-1	363.571	339.488	199.673	0	0	0	0.000151208	0.00142155	-lnf	down
circRNA12850-2	12.3588	40.6307	16.807	0	0	0	0.00348852	0.0172498	-lnf	down
circRNA12861-1	94.4072	91.1587	148.812	804.398	512.693	467.424	0.00330828	0.016838	1.67027	up
circRNA12881-6	2514.62	3344.52	3198.05	0	397.398	0	9.28155e-19	1.44206e-16	-5.25394	down
circRNA12901-12	497.282	197.621	289.828	0	0	0	2.43845e-05	0.000317106	-lnf	down
circRNA12908-1	178.374	236.825	272.897	0	0	0	0.000222493	0.00194496	-lnf	down
circRNA12909-2	3996.45	3959.46	2325.8	0	0	1530.16	1.78724e-08	6.13482e-07	-3.38309	down
circRNA12977-1	270.348	227.897	367.653	0	0	0	0.000385929	0.00305775	-lnf	down
circRNA12984-2	188.371	142.913	298.866	0	0	0	0.000308202	0.00250637	-lnf	down
circRNA12999-6	457.684	633.194	411.893	0	574.386	0	0.013465	0.0496888	-2.13576	down
circRNA12999-11	53.2924	50.5397	54.3552	0	0	0	0.0116385	0.0437818	-lnf	down
circRNA13000-1	1130.37	1252.08	968.451	0	0	0	2.74448e-15	3.00063e-13	-lnf	down
circRNA13040-2	0	64.7707	0	452.474	312.241	210.611	0.00385703	0.0188822	3.12688	up
circRNA13101-2	231.497	224.418	393.523	841.27	1097.54	1101.91	0.00334222	0.0169599	1.12242	up
circRNA13118-4	319.337	275.312	162.853	0	0	260.301	0.00583882	0.0251399	-2.17604	down
circRNA13129-1	153.117	87.1251	97.6069	0	0	0	0.00407492	0.0192494	-lnf	down
circRNA13136-3	410.27	518.772	309.965	0	0	0	2.59332e-09	1.15992e-07	-lnf	down
circRNA13244-6	31.0613	31.4207	63.3614	0	0	0	7.43771e-05	0.00079264	-lnf	down
circRNA13244-8	487.846	400.961	572.211	381.031	358.499	226.812	0.00476	0.0217853	-1.34304	down
circRNA13244-12	329.567	281.29	294.122	0	0	0	1.20895e-05	0.000182083	-lnf	down
circRNA13338-2	591.643	1017.43	563.213	308.067	196.35	471.547	0.00146411	0.00885664	-1.87412	down
circRNA13444-1	67.8225	85.7591	184.467	0	0	0	0.00706323	0.0288524	-lnf	down
circRNA13464-1	71.6945	54.393	48.7495	0	0	0	0.00704142	0.0288524	-lnf	down
circRNA13599-1	185.972	250.832	168.605	181.566	0	0	0.00117287	0.0073823	-2.57608	down
circRNA13620-1	1568.02	1702.39	1819.88	0	0	502.766	1.28086e-10	6.51912e-09	-3.9673	down
circRNA13703-3	892.148	1374.22	1185.68	0	0	430.942	1.69392e-07	4.58758e-06	-3.6311	down
circRNA13733-1	65.4838	66.2415	116.882	95.8986	0	0	0.0101491	0.0389451	-2.20117	down
circRNA13798-6	71.6945	163.179	146.249	0	0	0	0.0131475	0.048697	-lnf	down
circRNA13854-2	448.503	657.855	731.917	0	0	0	2.27483e-07	5.89061e-06	-lnf	down
circRNA13867-2	384.381	233.297	345.001	0	0	0	2.25588e-07	5.89061e-06	-lnf	down
circRNA13916-1	85.2129	55.4135	111.744	0	0	0	0.00227939	0.0124376	-lnf	down
circRNA13922-1	72.6986	82.7323	111.223	0	0	0	0.00703742	0.0288524	-lnf	down
circRNA13929-2	190.135	132.23	185.846	232.038	0	0	0.00571732	0.0251399	-1.96301	down
circRNA13929-10	5.97729	3.02323	7.11258	0	0	0	0.00019818	0.00179456	-lnf	down
circRNA13961-1	1029.4	567.989	1527.17	0	0	0	4.43111e-09	1.86866e-07	-lnf	down
circRNA13984-1	314.968	318.613	599.666	0	0	0	5.21419e-07	1.26166e-05	-lnf	down
circRNA13997-1	0	0	0	611.796	557.05	138.734	9.4257e-06	0.000148004	Inf	up
circRNA13997-2	0	91.3124	122.758	769.13	1027.11	450.563	3.24054e-05	0.000400254	2.65209	up
circRNA13999-1	3854.19	4901.53	5316.82	0	0	0	1.07802e-37	7.9558e-35	-lnf	down
circRNA14005-4	199.642	227.196	427.608	0	0	0	1.75617e-05	0.00025166	-lnf	down
circRNA14009-2	1181.52	941.973	1062.11	0	1167.8	798.041	0.0102044	0.0390704	-1.39185	down
circRNA14035-2	368.334	236.455	0	1493.76	1430.61	1543.11	2.20889e-05	0.000303198	2.13581	up
circRNA14035-4	4.35899	5.58068	9.44757	0	0	0	3.56728e-08	1.15721e-06	-lnf	down
circRNA14050-1	30.8969	76.1826	47.2696	0	0	0	0.00200829	0.0111573	-lnf	down
circRNA14073-3	82.4631	31.2815	42.0539	0	0	0	2.43492e-05	0.000317106	-lnf	down
circRNA14082-1	422.613	433.79	278.909	0	0	0	7.09194e-06	0.000117615	-lnf	down
circRNA14114-2	26.9226	132.766	109.838	0	0	0	0.00201074	0.0111573	-lnf	down
circRNA14146-1	172.694	149.736	251.625	0	0	0	0.00128021	0.00792283	-lnf	down
circRNA14193-2	150.193	159.528	91.9132	0	0	0	0.00827224	0.0330442	-lnf	down
circRNA14197-1	402.095	235.729	205.057	0	0	0	7.60728e-06	0.000124759	-lnf	down
circRNA14237-1	77.7048	132.644	118.882	0	0	0	0.0041227	0.0192494	-lnf	down
circRNA14476-1	862.089	912.224	994.976	0	258.139	271.222	5.74303e-06	0.000100913	-3.06959	down
circRNA14496-1	111.868	84.8719	114.099	1060.97	863.748	530.717	0.00115631	0.00732004	2.2283	up
circRNA14591-1	1765.21	1773.57	1970.73	0	0	0	1.4206e-21	3.49468e-19	-lnf	down
circRNA14862-1	301.784	389.226	461.703	0	0	0	4.3427e-05	0.000516921	-lnf	down
circRNA14965-2	267.167	376.432	564.455	2571.12	1438.55	1597.02	0.00291133	0.0149987	1.4713	up
circRNA14987-1	316.17	250.3	182.268	0	0	0	1.05514e-06	2.41456e-05	-lnf	down
circRNA15316-1	438.402	376.954	566.384	0	0	0	6.19813e-06	0.00010553	-lnf	down
circRNA15351-1	633.301	407.948	426.558	466.64	203.944	0	0.000501105	0.00373551	-1.93788	down
circRNA15408-1	185.216	140.519	224.33	0	0	207.59	0.00553594	0.0246445	-2.02965	down
circRNA15411-3	33.6882	40.8936	41.2321	355.213	354.572	187.95	0.00267088	0.0141298	2.20163	up
circRNA15419-4	60.0773	151.931	61.2754	0	0	0	0.00685935	0.0286602	-lnf	down
circRNA15424-2	84.8943	101.212	74.2177	0	0	0	0.00161871	0.00949989	-lnf	down
circRNA15606-3	0	2.81263	3.15101	24.1297	31.6374	8.20764	0.00496022	0.0222194	2.66883	up
circRNA15610-2	59.7611	77.7248	78.3681	0	0	0	0.000738253	0.00512084	-lnf	down
circRNA15614-1	78.8591	89.743	80.4318	51.3272	0	29.098	0.00376082	0.0185341	-2.38828	down
circRNA15643-1	834.666	979.735	963.75	0	0	0	1.58079e-17	2.22214e-15	-lnf	down
novel-425	0.869694	3.629	2.66111	0	0	0	0.00414196	0.0192494	-lnf	down
circRNA15669-5	351.627	184.199	153.703	997.195	916.893	700.628	0.00939712	0.0365967	1.17326	up
circRNA15780-1	72.9028	64.5281	86.7495	0	0	0	0.00339032	0.0170377	-lnf	down
circRNA15821-1	941.857	1455.6	1209.7	1021.72	0	695.068	0.00180013	0.0104196	-1.81987	down
circRNA15869-1	232.141	431.495	248.609	0	0	0	4.31223e-09	1.84488e-07	-lnf	down
circRNA15889-1	693.2	596.038	603.327	0	368.087	294.661	1.84389e-05	0.00026169	-2.20579	down
circRNA15906-1	141.524	223.002	288.694	1232.92	2028.4	1446.11	1.72336e-06	3.53288e-05	2.12434	up
circRNA15906-2	0.682158	1.16446	1.04364	0	0	0	0.0041227	0.0192494	-lnf	down
circRNA15906-3	1649.89	2095.61	2174.4	7529.17	9914.01	6944.32	3.7334e-05	0.000453539	1.3069	up
circRNA15959-2	687.705	521.747	548.938	0	0	0	4.47716e-07	1.10138e-05	-lnf	down
circRNA15980-2	0	205.643	431.968	1223.92	1783.05	1125.17	0.00025371	0.00213986	1.976	up
circRNA16015-2	66.7755	67.5481	56.756	0	0	0	0.00410844	0.0192494	-lnf	down
circRNA16044-1	493.036	673.3	362.065	0	0	0	5.82685e-09	2.35628e-07	-lnf	down
circRNA16054-3	948.297	814.117	941.756	0	532.411	464.091	0.00122826	0.00768182	-2.12811	down
circRNA16082-2	63.7676	84.6634	130.079	0	0	0	0.00409582	0.0192494	-lnf	down
circRNA16082-3	97.6508	74.0855	66.3988	0	0	0	0.0015802	0.00933219	-lnf	down
circRNA16105-3	29.2268	36.9562	69.5559	0	0	0	0.00840401	0.0333629	-lnf	down
circRNA16105-6	3391.64	3180.49	3717.11	2838.25	2936.33	2182.69	0.0014561	0.00882631	-1.11143	down
circRNA16116-1	1544.85	1354.36	1785.74	0	0	0	4.22563e-14	3.89814e-12	-lnf	down
circRNA16180-1	108.139	98.4514	154.414	0	0	0	0.00491552	0.0221197	-lnf	down
circRNA16302-7	329.916	283.674	493.527	0	0	0	3.25469e-06	6.15888e-05	-lnf	down
circRNA16313-2	203.556	115.825	129.76	0	0	0	0.00407492	0.0192494	-lnf	down
circRNA16315-4	625.78	387.309	251.945	0	0	0	4.52594e-08	1.39173e-06	-lnf	down
circRNA16334-1	139.534	194.08	118.598	0	0	0	0.00238414	0.0128195	-lnf	down
circRNA16335-2	96.7098	26.6806	116.573	0	0	0	0.000651553	0.00466166	-lnf	down
circRNA16361-1	255.699	121.246	195.598	0	0	0	0.0040565	0.0192494	-lnf	down
circRNA16363-2	160.489	104.365	93.5371	0	0	0	0.00589883	0.0251399	-lnf	down
circRNA16405-2	494.807	550.989	0	1309	1452.94	1706.81	0.0085846	0.0336991	1.35194	up
circRNA16430-3	594.353	601.23	656.723	0	0	0	5.25061e-05	0.000601618	-lnf	down
circRNA16432-1	572.502	539.64	583.919	0	74.0251	0	2.2846e-08	7.66379e-07	-5.26118	down
circRNA16450-2	80.4895	64.4582	77.5339	0	0	0	3.39113e-06	6.33583e-05	-lnf	down
circRNA16468-1	141.822	147.946	126.569	0	0	0	0.00108791	0.00696641	-lnf	down
circRNA16468-2	34.9776	66.3419	107.026	0	0	0	0.00107734	0.00692878	-lnf	down
circRNA16468-4	1035.38	1348.47	1390.43	0	0	0	9.1276e-21	1.92462e-18	-lnf	down
circRNA16468-6	734.083	503.036	627.961	0	0	0	7.1556e-09	2.75253e-07	-lnf	down
circRNA16468-8	169.63	96.521	324.399	0	0	0	0.000547745	0.00404236	-lnf	down
circRNA16468-9	69.025	52.3678	105.602	0	0	0	0.0100491	0.0386765	-lnf	down
circRNA16484-3	675.258	400.933	209.612	0	0	0	2.035e-05	0.000283365	-lnf	down
circRNA16506-4	307.883	216.282	232.61	0	64.875	106.031	0.00122759	0.00768182	-2.81854	down
circRNA16762-2	1769.55	1609.12	2419.25	1568.34	1588.65	1266.99	0.0016679	0.00973052	-1.12593	down
circRNA16894-1	273.386	200.498	130.124	0	0	0	8.09499e-08	2.36142e-06	-lnf	down
circRNA16945-1	4.96241	6.18515	10.1227	0	0	0	3.69039e-07	9.31113e-06	-lnf	down
circRNA16964-2	1163.01	603.711	655.532	0	0	0	6.76761e-09	2.69973e-07	-lnf	down
circRNA16964-3	3270.77	2239.37	2766.44	0	680.788	635.816	1.05965e-11	6.25616e-10	-3.3383	down
circRNA16977-7	599.188	363.673	453.988	367.71	0	204.669	0.002449	0.0130968	-2.06467	down
circRNA16985-1	49.9104	227.196	152.717	0	0	0	0.00347752	0.0172242	-lnf	down
circRNA16985-2	63.6113	168.912	227.08	0	0	0	0.00699894	0.0288524	-lnf	down
circRNA16990-1	30.9133	50.8153	68.3145	67.0687	0	0	0.00687718	0.0286602	-1.99043	down
circRNA17002-1	109.231	132.594	222.82	1194.41	1708.98	986.669	0.000247368	0.00211049	2.33304	up
circRNA17048-2	0	0	0	33.2527	36.3325	16.9662	0.0111393	0.0424298	Inf	up
circRNA17060-1	395.348	441.09	403.232	0	0	0	1.34534e-06	2.96377e-05	-lnf	down
circRNA17069-1	1326.61	677.082	639.634	0	0	0	3.4011e-09	1.49852e-07	-lnf	down
circRNA17081-3	20.1658	34.4236	15.426	0	0	0	0.00691715	0.0287598	-lnf	down
circRNA17092-7	199.101	79.9695	95.5631	0	0	0	0.000200642	0.00180578	-lnf	down
circRNA17102-3	353.91	554.908	481.291	0	0	0	3.58825e-07	9.13147e-06	-lnf	down
circRNA17102-4	527.378	315.238	619.395	0	0	0	5.95129e-10	2.78861e-08	-lnf	down
circRNA17109-1	521.676	272.102	565.335	0	0	0	2.45619e-05	0.000318012	-lnf	down
circRNA17111-3	0.400781	0.608128	0.510968	0	0	0	0.00587805	0.0251399	-lnf	down
circRNA17116-1	939.692	560.154	1323.55	218.436	222.756	118.881	5.44923e-06	9.69043e-05	-3.07773	down
circRNA17121-1	354.47	385.855	534.45	0	0	327.557	0.000794176	0.00543946	-2.58439	down
circRNA17148-6	161.536	142.979	109.838	0	0	0	0.00589135	0.0251399	-lnf	down
circRNA17304-2	141.933	92.2982	82.7218	0	0	0	0.00589883	0.0251399	-lnf	down
circRNA17387-5	982.702	965.397	938.05	0	555.5	786.574	0.000202746	0.00180818	-1.78038	down
circRNA17401-1	59.5261	45.1612	106.248	0	0	0	0.0084658	0.0333629	-lnf	down
circRNA17402-2	334.745	221.543	254.249	0	0	0	4.32347e-12	2.91627e-10	-lnf	down
circRNA17406-1	56.0722	145.854	98.0407	492.694	370.278	414.981	0.00559184	0.0248227	1.34933	up
circRNA17412-2	2187.93	1974.75	1288.92	1178.54	1395	1728.78	0.00772236	0.0313138	-1.0668	down
circRNA17616-1	248.49	125.683	225.285	0	0	0	0.00186542	0.0107135	-lnf	down
circRNA17621-2	9.85472	4.48594	12.0615	0	0	0	0.0101585	0.0389451	-lnf	down
circRNA17646-5	0	0	0	121.237	220.777	41.2385	0.00661919	0.0279141	Inf	up
circRNA17647-1	140.542	71.084	119.454	0	0	0	0.00847287	0.0333629	-lnf	down
circRNA17663-1	162.053	146.589	152.571	0	0	0	1.72488e-08	6.06173e-07	-lnf	down
circRNA17663-3	261.206	182.317	191.819	0	0	0	2.95587e-07	7.5876e-06	-lnf	down
circRNA17784-3	129.121	146.942	197.545	0	0	0	0.00703742	0.0288524	-lnf	down
circRNA17787-1	134.374	58.2553	78.3165	0	0	0	0.00847634	0.0333629	-lnf	down
circRNA17793-2	276.1	157.103	328.541	0	0	0	0.000163442	0.00152683	-lnf	down
circRNA17793-4	766.05	672.214	828.395	576.695	315.054	0	1.30981e-06	2.90718e-05	-2.14566	down
novel-478	522.367	531.888	392.578	0	0	73.041	1.47672e-08	5.3162e-07	-4.94032	down
novel-479	166.013	115.455	98.7723	0	0	0	0.000480701	0.00361077	-lnf	down
circRNA17812-1	60.8283	76.9152	186.124	0	0	0	0.0059013	0.0251399	-lnf	down
circRNA17956-1	417.641	101.846	136.919	0	0	0	0.00191914	0.0108739	-lnf	down
circRNA18188-1	1147.76	1634.93	1266.21	0	0	0	2.31011e-17	2.96498e-15	-lnf	down
circRNA18316-1	313.447	118.903	255.758	0	0	0	1.54904e-05	0.000225259	-lnf	down
circRNA18408-18409-18410-1	47.6834	38.7604	38.2127	0	0	0	6.34847e-05	0.000699279	-lnf	down
circRNA18747-3	2648.54	3202.74	3267.59	1377.59	1760.15	1321.25	8.15939e-08	2.36142e-06	-1.76677	down
circRNA18770-1	46.1257	38.8829	36.591	0	0	0	0.00107256	0.00691308	-lnf	down
circRNA18969-1	2946.24	3340.32	3646.51	2133.09	1977.53	967.421	2.53501e-05	0.000326783	-1.72445	down
circRNA19052-1	51.0894	48.4505	39.0812	0	0	0	0.0135331	0.0496888	-lnf	down
circRNA19411-1	620.997	747.321	698.904	0	0	625.79	0.00071939	0.00502042	-2.35284	down
circRNA19692-1	397.246	321.474	351.146	0	0	0	2.74435e-05	0.000342329	-lnf	down
circRNA19771-1	461.954	254.89	321.25	0	0	0	3.90037e-06	7.15148e-05	-lnf	down
circRNA19781-3	75.0718	73.2283	76.569	0	0	0	0.00192796	0.0108821	-lnf	down
circRNA19787-7	116.183	94.9256	91.1535	0	0	0	0.000117812	0.00116315	-lnf	down
circRNA20115-3	108.011	58.5323	47.2134	0	0	0	0.000471908	0.00359923	-lnf	down
circRNA20115-18	60.5057	89.1085	116.165	549.025	369.544	321.493	0.00156718	0.00933219	1.4754	up
circRNA20115-21	37.4568	25.2601	25.4692	0	0	0	0.00190552	0.0108383	-lnf	down
circRNA20123-3	171.39	278.636	224.754	0	0	0	0.000420661	0.00328516	-lnf	down
circRNA20159-1	326.048	939.988	432.315	0	0	0	2.55581e-05	0.000328033	-lnf	down
circRNA20190-1	644.887	329.503	456.396	0	411.818	209.789	0.00378009	0.0185981	-1.90581	down
circRNA20210-2	1260.13	1159.45	1093.84	0	0	0	1.01567e-13	8.56644e-12	-lnf	down
circRNA20211-2	749.359	429.858	894.794	0	0	0	6.28799e-12	3.94939e-10	-lnf	down
circRNA20216-1	93.582	212.996	190.897	0	0	0	0.00493049	0.0221197	-lnf	down
circRNA20241-1	177.156	442.415	150.574	0	0	0	1.01923e-05	0.000156707	-lnf	down
circRNA20272-4	0	0	0	2.46568	2.24504	3.35478	0.00554334	0.0246445	Inf	up
circRNA20282-6	0	0	0	466.574	366.001	292.992	6.65322e-05	0.000730123	Inf	up
circRNA20294-1	131.267	241.86	57.3793	0	0	0	0.000967685	0.00630597	-lnf	down
circRNA20304-2	22.6601	28.6529	38.5201	0	0	0	0.0116248	0.0437818	-lnf	down
circRNA20304-6	91.1001	161.27	185.834	0	0	0	1.30817e-05	0.000195036	-lnf	down
circRNA20306-2	63.5421	107.129	93.6134	0	0	0	4.64016e-05	0.000543561	-lnf	down
circRNA20339-1	145.397	413.661	259.519	0	0	0	6.8347e-06	0.000114637	-lnf	down
circRNA20339-2	147.158	111.646	150.093	0	0	0	0.000258565	0.0021746	-lnf	down
circRNA20367-1	3049.52	2313.61	2812.54	0	0	0	5.83361e-23	2.1526e-20	-lnf	down
circRNA20385-2	343.754	301.548	471.131	0	213.905	128.426	0.00051075	0.00379782	-2.39967	down
circRNA20399-6	142.601	72.1256	145.445	0	0	0	0.000301809	0.00246116	-lnf	down
circRNA20411-1	211.003	120.063	134.507	0	0	0	0.00407492	0.0192494	-lnf	down
circRNA20422-4	141.33	116.972	78.6267	0	0	0	0.00060007	0.00436307	-lnf	down
circRNA20430-1	761.79	936.683	803.775	0	0	628.094	0.000250241	0.00212274	-2.6241	down
circRNA20431-3	141.051	160.519	95.9094	0	0	0	0.00412116	0.0192494	-lnf	down
circRNA20466-3	148.305	309.419	151.263	0	0	0	0.000112785	0.00112033	-lnf	down
novel-513	10.7408	3.39534	14.6067	0	0	0	0.000231791	0.00200072	-lnf	down
novel-515	10.5846	4.01515	25.1899	0	0	0	0.00686653	0.0286602	-lnf	down
circRNA20569-1	48.7846	37.0118	29.8545	0	0	0	0.0116522	0.0437818	-lnf	down
circRNA20574-4	107.468	40.7666	82.208	0	0	0	0.00488906	0.0221197	-lnf	down
circRNA20600-3	33.1038	37.6727	59.087	0	0	0	0.00589779	0.0251399	-lnf	down
circRNA20600-10	88.1569	173.895	89.915	0	0	0	0.00200706	0.0111573	-lnf	down
circRNA20676-1	64.2411	97.4766	131.044	0	0	0	0.00131486	0.00806959	-lnf	down
circRNA20685-1	305.611	445.885	479.547	0	0	0	1.67288e-06	3.4777e-05	-lnf	down
circRNA20690-1	695.982	613.192	755.66	0	0	0	4.102e-10	1.9851e-08	-lnf	down
circRNA20742-4	63.6113	24.1302	48.6599	0	0	0	0.00488906	0.0221197	-lnf	down
circRNA20831-2	403.271	573.662	624.316	351.534	358.486	459.161	0.00673527	0.0282824	-1.17472	down
circRNA20832-1	5.13238	3.50444	4.18778	0	0	0	0.000863133	0.00574159	-lnf	down
circRNA20832-4	51.4948	58.602	91.9132	0	0	0	0.00589779	0.0251399	-lnf	down
circRNA20928-2	65.3738	49.5977	75.0122	0	0	0	0.00127913	0.00792283	-lnf	down
circRNA20932-3	0	510.405	518.441	1780.7	2424.07	2541.96	2.27057e-05	0.000307465	1.99687	up
circRNA20972-6	567.422	898.416	1182.64	0	0	622.654	0.000150799	0.00142155	-2.71186	down
circRNA20995-2	2632.57	2784.08	2956.29	1661.54	2042.37	1306.96	0.000228862	0.00198123	-1.4815	down
circRNA21042-4	222.204	269.73	407.943	0	0	0	0.00232481	0.0125693	-lnf	down
circRNA21072-2	25.585	15.5286	31.3143	0	0	0	0.00846935	0.0333629	-lnf	down
circRNA21129-3	37.9189	28.7683	51.5669	0	0	0	0.000466797	0.00356991	-lnf	down
circRNA21129-6	5079.12	4543.91	5419.96	0	626.366	0	2.13053e-26	1.04822e-23	-5.32805	down
circRNA21138-4	415.624	210.217	376.811	270.518	0	0	0.00440154	0.0203339	-2.72066	down
novel-546	250.193	146.229	172.012	0	0	0	5.04789e-22	1.35467e-19	-lnf	down
novel-547	42.3061	47.0752	31.6432	0	26.0748	29.9721	0.00981746	0.0380121	-1.79616	down
circRNA21226-1	357.813	217.172	243.3	0	0	0	0.000112947	0.00112033	-lnf	down
circRNA21238-3	14.7308	14.4111	18.3854	16.2742	15.9896	0	0.00203786	0.0112654	-1.34473	down
circRNA21238-7	553.884	740.387	914.648	0	0	630.647	0.00119486	0.00750472	-2.43317	down
circRNA21311-1	85.1241	78.9333	192.937	0	0	0	5.88029e-05	0.000656326	-lnf	down
circRNA21329-1	738.951	478.583	845.601	0	0	0	4.6293e-12	3.03682e-10	-lnf	down
circRNA21333-4	0.474378	0.43188	0.290303	0	0	0	0.00981614	0.0380121	-lnf	down
circRNA21351-2	432.557	306.293	411.771	0	0	0	3.25884e-05	0.000400838	-lnf	down
circRNA21366-1	523.799	474.31	465.31	0	0	561.122	0.00480381	0.0219518	-2.01225	down
circRNA21505-1	401.341	444.046	255.841	0	0	0	7.61884e-08	2.24908e-06	-lnf	down
circRNA21505-2	521.153	355.848	425.237	0	0	0	3.3045e-06	6.21331e-05	-lnf	down
circRNA21510-1	938.075	1087.31	983.36	0	0	0	2.26457e-12	1.63049e-10	-lnf	down
circRNA21526-1	2262.6	1464.15	1934.42	0	0	0	7.79155e-17	9.58361e-15	-lnf	down
circRNA21554-3	108.139	128.924	94.5392	0	0	0	0.00161871	0.00949989	-lnf	down
novel-568	2.40844	3.65447	3.2753	0	0	0	0.0114101	0.0432937	-lnf	down
circRNA21559-2	98.3083	0	0	607.869	396.172	217.647	0.00399918	0.0192494	2.85784	up
circRNA21603-1	39.0112	42.6197	39.7892	0	0	0	7.08064e-09	2.75253e-07	-lnf	down
circRNA21603-3	6.94591	6.58714	15.0544	0	0	0	0.00016741	0.00155407	-lnf	down
circRNA21623-2	622.882	610.399	873.543	405.417	0	448.18	0.0036756	0.0181445	-2.02162	down
circRNA21635-6	58.2786	51.5838	39.6272	0	0	0	0.00589135	0.0251399	-lnf	down
circRNA21710-2	2162.78	2333.09	3153.77	857.816	0	987.575	5.348e-12	3.43202e-10	-2.76793	down
circRNA21710-3	543.527	360.817	502.394	331.656	217.425	0	0.00190083	0.0108383	-2.15294	down
circRNA21710-4	5703.47	6550.19	7863.02	2043.43	3944.42	1598.66	1.45583e-11	8.42668e-10	-2.14627	down
circRNA21839-1	295.886	240.516	258.674	0	0	0	5.12571e-05	0.000591059	-lnf	down
circRNA21871-1	500.479	528.871	528.691	0	432.187	332.407	0.0134669	0.0496888	-1.71946	down
circRNA21954-1	304.617	439.102	466.039	0	0	404.64	0.00321758	0.0164046	-2.20661	down
circRNA22034-1	150.892	217.509	369.363	0	0	0	4.25328e-06	7.6559e-05	-lnf	down
novel-582	10.9002	10.3372	4.1691	0	0	0	0.00285674	0.014769	-lnf	down
circRNA22071-1	778.213	420.669	466.318	3475.98	2296.74	1899.5	5.89182e-05	0.000656326	1.44849	up
novel-584	94.9759	125.15	244.724	0	0	26.5604	1.05047e-05	0.000160672	-4.74756	down
novel-586	0	0	0	34.6155	33.6192	54.9471	0.00926871	0.0361443	Inf	up
circRNA22736-3	95.4169	265.433	162.2	0	0	0	0.00414152	0.0192494	-lnf	down
circRNA22777-1	234.236	266.565	262.799	0	0	0	0.000148884	0.00140867	-lnf	down
circRNA22842-1	59.5261	316.128	182.14	0	0	0	0.00252213	0.0134504	-lnf	down
circRNA22924-4	156.615	0	0	393.184	350.045	282.341	0.0126372	0.0469838	1.95543	up
circRNA22927-1	305.008	336.586	339.372	0	0	184.163	0.00897911	0.0351543	-3.04144	down
circRNA22927-3	1553.2	1330.42	1430.86	342.413	570.098	1164.71	0.000744799	0.00514906	-1.74633	down
circRNA22959-4	73.7313	134.252	90.242	0	0	0	0.0019884	0.011117	-lnf	down
circRNA22959-8	503.95	238.96	289.125	0	0	0	0.00016573	0.00154332	-lnf	down
circRNA22969-1	38.1107	32.528	63.165	306.965	210.046	215.155	0.00739571	0.0301092	1.71477	up
circRNA22999-12	101.698	108.019	62.2359	0	43.394	0	0.0122347	0.0456019	-3.39785	down
circRNA23029-3	123.197	145.392	167.538	0	0	0	0.000180351	0.00165856	-lnf	down
circRNA23029-4	244.843	350.875	277.474	398.405	0	0	0.00441589	0.0203683	-1.9686	down
circRNA23057-1	137.423	119.154	80.0938	0	0	0	9.91239e-05	0.00101602	-lnf	down
circRNA23089-13	0	0	0	319.931	186.434	195.883	0.000777407	0.00533699	Inf	up
circRNA23094-1	147.463	49.7229	100.269	0	0	0	0.00403515	0.0192494	-lnf	down
circRNA23100-1	308.106	151.252	203.339	0	0	0	7.20728e-05	0.000776493	-lnf	down
circRNA23109-1	633.01	1080.56	1743.21	0	0	0	8.78003e-09	3.28084e-07	-lnf	down
circRNA23109-3	9.52418	12.6451	14.5712	0	0	0	0.00589008	0.0251399	-lnf	down
circRNA23123-1	205.762	145.7	125.919	0	0	0	9.50789e-05	0.000984817	-lnf	down
circRNA23146-2	871.569	551.034	518.555	236.367	447.649	192.959	0.0080105	0.0323488	-1.89002	down
circRNA23147-2	388.387	953.315	442.737	89.2202	324.946	0	0.00243487	0.0130449	-2.87754	down
circRNA23175-1	494.493	318.319	305.67	321.852	0	238.859	0.0112466	0.0427834	-1.74171	down
circRNA23177-2	3310.93	2390.38	2805.05	0	683.59	390.153	1.93463e-13	1.55407e-11	-3.68623	down
circRNA23177-3	49.2786	99.6976	67.0152	0	0	0	0.00817649	0.0328395	-lnf	down
circRNA23195-3	47.1309	47.6762	64.0944	0	0	0	0.00232342	0.0125693	-lnf	down
circRNA23227-2	1929.62	1829.95	1869.7	0	1372.26	1153.45	0.000118561	0.00116665	-1.84634	down
circRNA23230-1	483.175	680.781	633.614	0	0	0	0.00061201	0.00441725	-lnf	down
circRNA23268-3	37.7669	17.1917	0	147.489	333.041	130.436	0.0039474	0.0192289	2.71914	up
circRNA23274-2	73.8992	123.345	165.821	0	0	0	0.000892276	0.00589261	-lnf	down
circRNA23300-5	335.909	348.738	234.416	0	0	0	1.69632e-06	3.50178e-05	-lnf	down
circRNA23307-12	358.123	207.771	333.036	0	194.757	181.891	0.008155	0.0328144	-1.93867	down
circRNA23311-2	196.077	196.091	227.258	0	0	0	4.50644e-08	1.39173e-06	-lnf	down
circRNA23606-12	168.529	234.408	171.89	0	0	0	0.00196814	0.0110455	-lnf	down
circRNA23625-2	197.281	299.345	357.716	0	0	0	3.58672e-05	0.00043752	-lnf	down
circRNA23659-1	331.962	228.957	246.242	1944.59	879.923	1403.07	0.00115801	0.00732004	1.64372	up
circRNA23666-1	233.814	266.085	238.477	0	0	0	4.4247e-05	0.000524567	-lnf	down
circRNA23667-3	560.358	380.38	676.815	2764.21	1405.24	2468.12	0.00144962	0.00880509	1.30662	up
circRNA23684-2	173.601	98.7807	154.931	0	0	0	0.0027732	0.0145408	-lnf	down
circRNA23745-3	89.889	24.7988	50.0082	0	0	0	0.00272291	0.0143793	-lnf	down
circRNA23786-3	74.4077	79.0321	151.783	0	0	0	0.00230372	0.0125164	-lnf	down
circRNA23931-2	1.33231	1.26349	1.35888	0	0	0	0.0116385	0.0437818	-lnf	down
circRNA23943-1	453.918	486.18	517.437	0	0	283.748	0.00175789	0.0102151	-2.98847	down
circRNA23945-1	776.598	722.23	511.023	0	0	0	4.01126e-09	1.74136e-07	-lnf	down
circRNA24064-1	0	0	161.671	474.582	315.632	322.856	0.00656818	0.0277783	2.07533	up
circRNA24156-1	35.7157	22.5806	91.0699	0	0	0	0.00205567	0.0113215	-lnf	down
circRNA24285-6	112.981	146.942	164.621	0	0	0	0.000602566	0.00437046	-lnf	down
circRNA24299-1	663.581	522.091	651.748	0	0	0	1.61122e-08	5.7305e-07	-lnf	down
circRNA24361-1	253.892	192.622	287.728	0	0	0	0.000704431	0.00495114	-lnf	down
circRNA24363-1	57.8671	49.3903	44.2659	0	0	0	0.00192665	0.0108821	-lnf	down
circRNA24380-9	166.053	163.308	225.819	60.044	131.21	40.8476	0.00342657	0.0170416	-1.99953	down
circRNA24380-10	496.31	477.563	567.941	330.914	0	321.599	0.000479636	0.00361077	-1.96794	down
circRNA24384-2	78.6997	79.6103	124.863	0	0	0	0.000173654	0.00160196	-lnf	down
circRNA24404-2	658.238	1034.45	647.388	0	0	0	5.00917e-11	2.73834e-09	-lnf	down
circRNA24409-2	61.0381	101.878	74.7065	452.9	355.943	543.238	0.00150226	0.00906887	1.78068	up
circRNA24423-3	121.051	82.6551	61.7327	0	0	0	0.00157899	0.00933219	-lnf	down
circRNA24435-1	766.481	459.8	672.683	0	0	0	2.24329e-11	1.24947e-09	-lnf	down
circRNA24435-2	1758.52	1978.23	1577.13	0	0	0	1.70078e-17	2.28214e-15	-lnf	down
circRNA24483-3	312.692	237.232	526.23	152.642	0	249.219	0.00662931	0.0279168	-2.11516	down
circRNA24518-1	80.3511	60.9606	112.686	0	0	0	0.000852453	0.00573221	-lnf	down
circRNA24553-1	151.185	305.868	167.05	221.405	0	0	0.0039978	0.0192494	-2.33549	down
circRNA24586-1	348.548	610.236	410.191	0	0	0	1.88007e-06	3.77549e-05	-lnf	down
circRNA24616-4	125.743	38.1595	153.901	0	0	0	0.0122011	0.0455342	-lnf	down
circRNA24619-2	3761.86	2998.05	3467.28	2897.76	2478.92	2154.71	0.000416357	0.00326017	-1.18396	down
circRNA24723-2	149.206	74.3884	126.094	141.51	0	56.6284	0.0128426	0.0476872	-1.58907	down
circRNA24774-1	1385.15	921.83	842.709	0	0	451.924	5.34698e-07	1.27685e-05	-3.43233	down
circRNA24776-3	40.6677	33.6586	41.4788	0	0	0	0.000213652	0.00188832	-lnf	down
circRNA24776-5	1076.79	858.831	1239.07	0	0	550.139	7.66235e-06	0.000124968	-3.15363	down
circRNA24809-1	0	0	0	124.209	105.554	84.4984	0.0038289	0.0188013	Inf	up
circRNA24811-2	131.966	150.18	89.7322	0	0	0	0.00412116	0.0192494	-lnf	down
circRNA24817-7	82.83	104.736	98.5622	0	0	0	0.00194883	0.010958	-lnf	down
circRNA24828-4	0.829548	0.286073	0.384587	0	0	0	0.00274609	0.01445	-lnf	down
circRNA24828-5	1405.81	1394.73	1360.31	0	0	0	2.49997e-12	1.75712e-10	-lnf	down
circRNA24906-1	124.776	118.331	286.345	0	0	0	0.00490576	0.0221197	-lnf	down
circRNA24946-1	3043.21	3593.91	3806.67	0	0	1029.68	4.47925e-16	5.17333e-14	-3.96969	down
circRNA25040-1	1107.77	1470.77	1392.15	0	1322.37	578.093	0.000375895	0.00299095	-1.77066	down
circRNA25040-2	289.553	372.107	373.68	161.539	302.573	94.195	0.000899422	0.00592655	-1.63918	down
circRNA25059-1	657.603	814.885	491.86	0	0	0	4.58006e-10	2.1807e-08	-lnf	down
circRNA25067-1	39.1538	67.8975	34.2297	0	0	0	0.000640997	0.00460395	-lnf	down
circRNA25072-1	99.4383	113.163	253.554	0	0	0	0.00337256	0.0170184	-lnf	down
circRNA25072-4	133.437	329.015	306.22	0	0	0	6.22027e-06	0.00010553	-lnf	down
circRNA25105-1	98.4045	127.64	158.645	130.164	0	54.8165	0.00080758	0.00549303	-1.82292	down
circRNA25221-2	42.8982	122.047	76.569	0	0	0	0.00114993	0.0073002	-lnf	down
circRNA25243-1	4.03265	4.45016	4.8609	0	4.17141	0	0.00260158	0.0137879	-2.41997	down
circRNA25275-2	272.412	300.615	277.844	0	0	0	9.9524e-05	0.00101659	-lnf	down
circRNA25288-2	930.405	817.332	1123.77	0	0	0	2.12299e-12	1.56677e-10	-lnf	down
circRNA25293-4	0	146.743	322.817	789.684	750.282	1051.08	0.00658541	0.0278113	1.75977	up
circRNA25309-1	82.2798	62.4239	107.898	0	0	0	0.00188821	0.0108023	-lnf	down
circRNA25315-2	822.154	640.608	679.906	0	505.669	0	0.000130324	0.00125309	-2.82732	down
circRNA25315-3	11.074	14.5118	8.21443	0	0	0	0.000105733	0.00106892	-lnf	down
circRNA25323-1	28.5202	32.4565	29.089	0	0	0	0.00283966	0.014769	-lnf	down
circRNA25341-4	0	0	0	347.103	442.461	354.199	0.000201718	0.00180818	Inf	up
circRNA25352-1	589.85	854.33	875.074	0	0	605.456	0.00057612	0.00423061	-2.56464	down
circRNA25382-1	47.1537	64.3941	57.7129	0	0	0	0.00342911	0.0170416	-lnf	down
circRNA25390-1	47.017	160.519	95.9094	0	0	0	0.00807471	0.0325636	-lnf	down
circRNA25429-1	76.3335	135.129	207.616	0	0	0	0.00492425	0.0221197	-lnf	down
circRNA25429-2	880.772	1247.35	1257.67	0	375.82	389.993	2.73108e-05	0.000342329	-2.8272	down
circRNA25454-1	146.873	196.641	105.743	0	0	0	1.51119e-06	3.20938e-05	-lnf	down
circRNA25471-1	4.46139	5.64127	5.56156	0	0	1.97544	0.00534774	0.0238828	-3.61527	down
circRNA25471-2	1274.75	1184.46	1329.39	475.447	692.644	437.601	9.68369e-06	0.00015125	-1.97458	down
circRNA25508-5	52.1851	98.9793	150.807	0	0	0	9.81942e-05	0.00101	-lnf	down
circRNA25695-8	791.262	480.251	968.451	386.258	225.085	210.216	0.000426831	0.00332455	-2.1949	down
circRNA25822-1	862.813	471.31	281.606	0	0	275.069	0.00405282	0.0192494	-3.19015	down
circRNA25829-1	214.491	345.8	328.153	0	0	0	0.000125838	0.00121795	-lnf	down
circRNA26032-3	66.8902	634.352	409.345	0	0	0	0.00207584	0.0114113	-lnf	down
circRNA26194-6	62.0301	160.007	88.5741	0	0	0	0.000652191	0.00466166	-lnf	down
circRNA26219-6	204.234	226.462	304.448	1042.99	1363.04	1356.48	0.00156932	0.00933219	1.63479	up
circRNA26219-7	89.991	0	128.5	492.011	563.18	585.746	0.000199825	0.00180392	2.19921	up
circRNA26219-10	119.209	167.962	243.172	0	0	0	0.0002187	0.00192144	-lnf	down
circRNA26241-2	60.9235	69.332	85.4404	0	0	0	0.000399589	0.00315397	-lnf	down
novel-674	7.10754	9.19869	5.54357	0	0	0	1.47622e-06	3.20413e-05	-lnf	down
novel-677	43.1976	21.5947	24.9327	10.4618	15.7173	8.89641	0.000437363	0.00339762	-2.09605	down
circRNA26444-5	526.874	488.556	527.429	0	707.747	0	0.00839871	0.0333629	-1.86755	down
circRNA26450-1	207.627	196.903	317.652	0	0	0	0.000474992	0.00359923	-lnf	down
circRNA26479-1	448.88	495.353	582.695	0	0	0	5.25805e-05	0.000601618	-lnf	down
circRNA26479-2	178.578	361.29	303.566	0	0	0	0.000349175	0.0027934	-lnf	down
circRNA26479-3	631.609	856.73	585.641	0	0	0	8.30001e-12	5.00033e-10	-lnf	down
circRNA26567-2	524.311	265.189	601.613	0	186.434	232.157	0.00583814	0.0251399	-2.40436	down
circRNA26567-3	163.024	255.611	121.935	0	0	0	2.37395e-06	4.67194e-05	-lnf	down
circRNA26679-1	166.368	174.766	182.739	0	0	0	2.31937e-05	0.000311218	-lnf	down
circRNA26790-2	166.98	180.977	194.64	0	0	0	0.0013127	0.00806959	-lnf	down
circRNA26790-4	186.38	61.8635	201.978	0	0	0	5.35838e-05	0.000606051	-lnf	down
novel-710	270.533	232.165	153.796	2303.5	2062.69	3475.81	7.43625e-07	1.74221e-05	2.85634	up
circRNA26844-1	185.381	127.859	137.512	0	0	0	0.000581584	0.0042496	-lnf	down
circRNA26903-1	318.296	380.803	312.158	0	0	0	2.36398e-09	1.07361e-07	-lnf	down
circRNA26985-1	71.3006	135.235	127.264	0	0	0	0.00286185	0.0147696	-lnf	down
circRNA27062-1	92.4706	70.1554	125.753	0	0	0	0.00336975	0.0170184	-lnf	down
novel-721	9.99746	8.1683	11.7656	0	0	0	4.05361e-05	0.000488419	-lnf	down
circRNA27204-2	211.865	231.059	256.607	0	0	0	1.59012e-06	3.32911e-05	-lnf	down
circRNA27204-3	176.075	80.1504	152.648	0	0	0	8.45958e-06	0.000135592	-lnf	down
circRNA27204-6	2442.98	1973.01	2089.81	0	0	0	1.00536e-22	3.29757e-20	-lnf	down
novel-727	96.63	107.284	134.615	9.20398	30.1693	12.5228	1.207e-07	3.32997e-06	-3.4328	down
circRNA27246-2	366.573	278.111	598.214	0	0	0	0.000135145	0.00128693	-lnf	down
circRNA27335-1	1499.53	1247.05	1235.31	0	0	0	2.64226e-14	2.59998e-12	-lnf	down
circRNA27937-3	91.6198	25.2764	33.9807	0	0	0	0.00487198	0.0221197	-lnf	down
circRNA27576-4	76.6341	77.5208	39.0812	0	0	0	0.00587991	0.0251399	-lnf	down
circRNA27915-1	64.9763	14.0846	75.7396	0	0	0	0.00588858	0.0251399	-lnf	down

## Sheet: S3C_BW30 vs. AW150
Table S3: The information of differentially expressed circRNAs at three comparisons , BW30 vs AW150.
ID	L07-TPM	L08-TPM	L09-TPM	L10-TPM	L11-TPM	L12-TPM	PValue	FDR	log2FC	regulated
circRNA533-1	185.766	135.315	219.052	0	0	0	2.14e-05	0.0015759	-lnf	down
circRNA2828-1	117.153	85.3359	148.012	0	0	0	0.00185535	0.03911	-lnf	down
circRNA2892-2	15.2504	77.7602	28.5306	0	0	0	0.000895353	0.0249833	-lnf	down
circRNA5714-3	195.581	237.439	192.187	0	0	0	0.000361266	0.0133027	-lnf	down
circRNA7880-6	135.397	154.982	157.902	0	0	0	0.00113637	0.0285093	-lnf	down
circRNA7880-9	235.781	137.397	128.32	0	0	0	0.000240976	0.00999566	-lnf	down
circRNA9252-5	253.95	267.194	211.152	0	0	0	0.000678377	0.0203781	-lnf	down
circRNA9257-13	68.1144	55.1282	149.311	0	0	0	7.06e-05	0.00435453	-lnf	down
circRNA9641-1	98.0847	333.416	233.543	0	0	0	2.87e-05	0.0020448	-lnf	down
circRNA12124-1	207.014	633.326	394.326	0	0	0	0.000245185	0.00999566	-lnf	down
circRNA12590-1	360.395	161.549	264.034	0	0	0	0.000459765	0.0159037	-lnf	down
circRNA12876-1	500.103	364.282	396.92	0	0	0	1.36e-06	0.000155504	-lnf	down
circRNA16322-2	292.818	241.732	371.845	0	0	0	1.25e-05	0.000953912	-lnf	down
circRNA21603-2	125.007	67.7629	88.9967	0	0	0	2.89e-09	8.25e-07	-lnf	down
circRNA24409-3	22.9747	14.8756	13.893	0	0	0	0.00252684	0.0465224	-lnf	down
circRNA25676-6	86.8841	40.2739	37.6134	0	0	0	0.00245896	0.0463448	-lnf	down
circRNA30-18	0	0	0	78.5489	159.187	72.6644	0.00102651	0.026631	Inf	up
circRNA62-2	0	0	0	477.308	238.493	125.614	0.000410342	0.0144125	Inf	up
circRNA252-1	0	0	0	7.63436	10.0853	8.99153	3.04e-06	0.000289126	Inf	up
circRNA302-3	0	0	0	131.671	275.184	387.309	0.000352113	0.0131783	Inf	up
circRNA443-1	0	0	0	148.707	165.753	126.102	0.00235934	0.0453054	Inf	up
circRNA662-2	0	0	0	212.32	253.562	125.389	0.00174206	0.0382415	Inf	up
circRNA704-2	0	0	0	142.536	109.227	113.316	0.00109009	0.027652	Inf	up
circRNA874-4	0	0	0	42.3028	154.928	57.6524	0.00128998	0.0307912	Inf	up
circRNA894-3	0	0	0	194.121	243.42	254.637	0.000151275	0.00677176	Inf	up
circRNA909-1	0	0	0	98.8629	118.067	179.647	0.000139726	0.00664572	Inf	up
circRNA1126-1	0	0	0	390.773	304.897	546.766	5.84e-05	0.00381057	Inf	up
circRNA1550-1	0	0	0	661.163	486.915	450.533	5.18e-14	2.96e-11	Inf	up
circRNA1585-7	0	0	0	551.48	568.594	87.6849	9.19e-05	0.00537341	Inf	up
circRNA1659-1	0	0	0	123.949	153.508	30.6565	0.00108074	0.027652	Inf	up
circRNA1971-1	0	0	0	181.171	106.284	72.7732	0.00190154	0.03911	Inf	up
circRNA1971-5	0	0	0	626.757	601.123	324.454	1.25e-06	0.000150326	Inf	up
circRNA1971-6	0	0	0	141.918	288.456	95.5685	0.000129318	0.00641809	Inf	up
circRNA1986-2	0	0	0	478.403	487.536	530.287	5.69e-07	7.64e-05	Inf	up
circRNA2113-4	0	0	0	650.658	839.755	370.257	0.000296367	0.0112768	Inf	up
circRNA2158-2	0	0	0	309.872	396.562	394.155	2.44e-06	0.00024214	Inf	up
circRNA2263-4	0	0	0	291.293	194.81	432.276	0.0003709	0.0134407	Inf	up
circRNA2734-2	0	0	0	223.756	332.541	161.283	0.000581705	0.0185291	Inf	up
circRNA2908-7	0	0	0	152.982	186.02	159.211	0.00217737	0.0428528	Inf	up
circRNA3508-1	0	0	0	590.729	429.42	375.702	0.000235366	0.00995074	Inf	up
circRNA3763-4	0	0	0	702.06	313.015	186.721	0.0001357	0.00659156	Inf	up
circRNA3763-5	0	0	0	658.924	419.689	239.47	0.00117251	0.029096	Inf	up
novel-86	0	0	0	7.39605	4.39672	0.940772	0.000584362	0.0185291	Inf	up
circRNA5190-3	0	0	0	389.093	562.197	705.725	2.64e-07	3.76e-05	Inf	up
circRNA5218-1	0	0	0	1295.82	712.009	545.556	3.14e-08	7.97e-06	Inf	up
circRNA5483-1	0	0	0	352.778	305.835	137.112	0.00147247	0.0336344	Inf	up
circRNA5698-1	0	0	0	200.843	223.866	118.612	0.00196511	0.0400567	Inf	up
circRNA6047-7	0	0	0	435.39	1168.31	574.325	7.07e-08	1.47e-05	Inf	up
circRNA6588-1	0	0	0	221.766	123.593	148.878	0.00119627	0.0293666	Inf	up
circRNA6658-4	0	0	0	252.656	400.194	177.603	0.00012191	0.00618491	Inf	up
circRNA6737-3	0	0	0	102.608	114.37	180.716	0.000274104	0.0107893	Inf	up
circRNA6793-1	0	0	0	431.025	667.269	228.442	0.000287117	0.01111	Inf	up
circRNA6919-11	0	0	0	135.863	142.529	355.8	0.000147491	0.00677176	Inf	up
circRNA7146-2	0	0	0	242.075	269.824	202.071	0.000557007	0.0181664	Inf	up
circRNA7876-1	0	0	0	152.696	437.656	208.101	0.00234961	0.0453054	Inf	up
circRNA8963-1	0	0	0	39.1975	163.84	137.112	0.00240032	0.0456661	Inf	up
circRNA9749-2	0	0	0	77.3244	301.658	86.0616	0.000920883	0.0250283	Inf	up
circRNA10038-10	0	0	0	188.45	210.052	299.633	0.00154706	0.0346861	Inf	up
circRNA10421-4	0	0	0	9.66092	18.1362	5.82093	9.41e-05	0.00537341	Inf	up
circRNA11220-2	0	0	0	229.831	536.75	396.752	9.93e-07	0.000125892	Inf	up
circRNA11433-2	0	0	0	329.462	627.348	646.071	2.51e-07	3.76e-05	Inf	up
circRNA11807-2	0	0	0	102.186	202.488	173.307	0.000950337	0.0255249	Inf	up
circRNA11881-2	0	0	0	308.731	778.799	837.078	1.96e-07	3.44e-05	Inf	up
circRNA11902-1	0	0	0	649.035	858.026	575.978	3.96e-08	9.04e-06	Inf	up
circRNA12255-1	0	0	0	2278.18	4145.84	2749.98	1.94e-18	1.48e-15	Inf	up
circRNA13000-1	0	0	0	1442.59	964.774	1707.93	1.03e-10	3.93e-08	Inf	up
circRNA13818-2	0	0	0	306.231	295.823	558.317	0.000119368	0.00618491	Inf	up
circRNA13854-2	0	0	0	469.648	425.33	261.358	0.00156506	0.0346896	Inf	up
circRNA13984-1	0	0	0	577.18	505.483	1114.36	2e-06	0.000217223	Inf	up
circRNA14035-1	0	0	0	626.518	442.279	677.387	7.33e-06	0.00061949	Inf	up
circRNA16166-1	0	0	0	1309.04	943.074	263.978	9.41e-06	0.000751177	Inf	up
circRNA16395-1	0	0	0	167.282	243.83	81.8392	0.00210465	0.0420603	Inf	up
circRNA16468-8	0	0	0	353.867	765.659	304.49	6.82e-05	0.00432685	Inf	up
circRNA16762-5	0	0	0	409.925	404.193	320.875	3.46e-05	0.00239245	Inf	up
circRNA16821-1	0	0	0	363.977	260.807	330.697	0.00176245	0.0383206	Inf	up
circRNA17682-1	0	0	0	195.32	205.614	131.124	0.000477746	0.016279	Inf	up
circRNA18188-1	0	0	0	4001.12	2537.45	3027.31	1.54e-19	1.76e-16	Inf	up
circRNA18750-5	0	0	0	370.325	330.221	643.77	0.000157555	0.00691726	Inf	up
circRNA19781-2	0	0	0	212.32	315.544	351.09	8.16e-05	0.00490009	Inf	up
circRNA20210-2	0	0	0	1605.56	1936.29	1355.93	2.54e-10	8.29e-08	Inf	up
circRNA20399-6	0	0	0	151.657	221.054	96.4534	0.00154971	0.0346861	Inf	up
circRNA20728-1	0	0	0	352.778	458.753	336.548	0.000150449	0.00677176	Inf	up
circRNA21711-2	0	0	0	825.077	404.649	314.848	4e-06	0.00036528	Inf	up
circRNA23143-1	0	0	0	64.5023	305.559	225.628	0.00188725	0.03911	Inf	up
circRNA23311-2	0	0	0	358.727	419.353	289.36	2.12e-07	3.45e-05	Inf	up
circRNA23660-1	0	0	0	18882.9	13620.4	8849.09	6.22e-23	1.42e-19	Inf	up
circRNA23745-7	0	0	0	219.641	293.783	74.5019	0.0017878	0.0385052	Inf	up
circRNA23756-2	0	0	0	314.548	350.605	75.0193	0.00247659	0.0463448	Inf	up
circRNA24596-2	0	0	0	158.251	308.685	264.198	0.00182903	0.039025	Inf	up
circRNA24814-3	0	0	0	237.672	141.288	231.776	0.00130213	0.0307912	Inf	up
circRNA24828-3	0	0	0	1731.91	943.773	171.343	0.000748019	0.0216168	Inf	up
circRNA25072-1	0	0	0	536.901	652.85	124.17	0.000390547	0.0139315	Inf	up
circRNA25072-5	0	0	0	53.947	98.7865	22.0565	0.00100715	0.0264291	Inf	up
novel-655	0	0	0	7.74383	12.6153	6.0616	0.000908284	0.0249833	Inf	up
circRNA26121-1	0	0	0	409.291	598.774	520.616	0.000120596	0.00618491	Inf	up
circRNA26194-4	0	0	0	249.462	222.446	179.811	0.00147326	0.0336344	Inf	up
circRNA26616-1	0	0	0	191.567	146.799	342.663	0.000111229	0.00604607	Inf	up
circRNA27204-3	0	0	0	293.848	385.332	131.92	5.57e-06	0.000488943	Inf	up
circRNA27335-1	0	0	0	1302.23	725.752	414.107	9.54e-06	0.000751177	Inf	up
circRNA14164-1	0	105.168	0	744.027	1031.59	150.039	0.00140013	0.0326172	4.57623	up
circRNA26509-1	0	80.598	112.911	1043.06	713.075	283.042	0.000901787	0.0249833	3.74354	up
circRNA16320-1	101.761	148.248	0	626.728	470.465	561.289	0.000536799	0.017761	3.19278	up
circRNA20228-1	0	0	296.891	465.419	385.372	668.126	0.000691669	0.0205075	2.70509	up
circRNA25300-5	123.003	179.194	200.827	630.776	992.586	715.815	0.000705448	0.0206479	2.59244	up
circRNA2161-7	0	313.768	310.278	1006.4	1334.75	615.758	0.000524861	0.0176214	2.59093	up
circRNA12909-2	0	0	1530.16	2077.04	1723.49	1864.07	0.00123426	0.0299767	2.21308	up
circRNA855-1	1712.06	2244.76	1164.71	4798.72	5060.97	4817.46	3.6e-05	0.00241847	1.93636	up
circRNA16693-2	6294.03	4732.55	4447.54	11044.7	8283.04	9062.91	0.000675685	0.0203781	1.29259	up
circRNA529-2	6434.55	5676.82	5845.59	7997.16	10436.8	12089.2	0.00130825	0.0307912	1.17819	up
circRNA4839-5	1422.61	3147.85	2026.89	634.261	496.38	514.963	0.00211867	0.0420603	-1.58824	down
circRNA13859-5	3101.61	2297.54	2074.24	462.523	309.325	680.777	0.000658836	0.020326	-1.90876	down
circRNA13101-2	841.27	1097.54	1101.91	265.137	309.602	64.2385	0.000219224	0.00944319	-1.91265	down
circRNA14486-3	99.2312	71.1778	37.1028	11.1712	14.4327	14.0482	0.00187649	0.03911	-1.96644	down
circRNA13136-2	499.197	539.163	819.727	0	279.745	0	0.000608108	0.019018	-2.5352	down
circRNA62-1	216.094	170.898	197.41	71.3941	0	0	0.000971724	0.0257959	-2.60689	down
circRNA15906-1	1232.92	2028.4	1446.11	555.737	0	0	2.35e-06	0.00024214	-2.64982	down
circRNA25216-3	95.9794	117.748	96.2231	0	33.9701	0	0.00264465	0.0483019	-2.9755	down
circRNA12974-3	411.451	337.17	431.525	34.4769	28.8217	38.3725	0.00204097	0.0412348	-3.12036	down
circRNA8837-3	421.269	147.746	233.515	0	61.2047	0	0.00236152	0.0453054	-3.50003	down
circRNA9295-9	110.76	179.977	69.5535	21.4176	0	0	0.0025265	0.0465224	-3.62413	down
circRNA22999-8	443.671	466.81	402.436	24.7844	55.2509	0	0.000106128	0.0059095	-3.75101	down
circRNA8837-17	777.654	778.873	617.206	0	127.105	0	0.000250336	0.0100266	-3.87902	down
circRNA18155-2	1584.82	882.782	1185.96	79.6786	114.933	0	9.72e-13	4.44e-10	-3.92801	down
circRNA11338-1	256.686	280.46	149.676	18.4359	0	0	0.000884	0.0249833	-4.77607	down
circRNA17149-2	282.137	200.619	297.044	20.2638	0	0	1.35e-07	2.58e-05	-4.8459	down
