# Supplementary material for: Transcriptomic Profiling of Circular RNAs in the Goat Rumen During Fetal and Prepubertal Period
Source: Front Physiol. 2022 Mar 30;13:858991. doi: 10.3389/fphys.2022.858991 (PMC9006873; doi:10.3389/fphys.2022.858991)
Supplement: Supplementary file 6 [file Table_4.XLSX]

## Sheet: S4A_F60 vs. F135
Table S4: The significantly enriched GO terms of the parental genes of differentially expressed circRNAs in the three comparisons, F60 vs F135.
GO ID	GO Term	genes	P-value
GO:0051246	regulation of protein metabolic process	8	0.0034
GO:0005160	transforming growth factor beta receptor binding	1	0.0041
GO:0071013	catalytic step 2 spliceosome	1	0.0045
GO:0004842	ubiquitin-protein transferase activity	1	0.0051
GO:0051302	regulation of cell division	1	0.0054
GO:0007179	transforming growth factor beta receptor signaling pathway	1	0.0055
GO:0044848	biological phase	1	0.006
GO:0046873	metal ion transmembrane transporter activity	1	0.0072
GO:0044267	cellular protein metabolic process	16	0.0072
GO:0050672	negative regulation of lymphocyte proliferation	2	0.0089
GO:0032268	regulation of cellular protein metabolic process	7	0.0102
GO:0009057	macromolecule catabolic process	2	0.0113
GO:0045927	positive regulation of growth	1	0.0124
GO:0034330	cell junction organization	1	0.0138
GO:0048285	organelle fission	1	0.014
GO:0030163	protein catabolic process	2	0.015
GO:0010256	endomembrane system organization	4	0.0155
GO:1903020	positive regulation of glycoprotein metabolic process	1	0.0156
GO:0010560	positive regulation of glycoprotein biosynthetic process	1	0.0156
GO:0016567	protein ubiquitination	1	0.0162
GO:0000280	nuclear division	1	0.0162
GO:0032269	negative regulation of cellular protein metabolic process	1	0.018
GO:0044265	cellular macromolecule catabolic process	1	0.0201
GO:0042110	T cell activation	2	0.0214
GO:0016411	acylglycerol O-acyltransferase activity	1	0.0219
GO:0008083	growth factor activity	1	0.0222
GO:0000209	protein polyubiquitination	1	0.0222
GO:1901421	positive regulation of response to alcohol	1	0.023
GO:0005114	type II transforming growth factor beta receptor binding	1	0.0231
GO:0044430	cytoskeletal part	4	0.0231
GO:0022601	menstrual cycle phase	1	0.0233
GO:0032570	response to progesterone	1	0.0233
GO:0042130	negative regulation of T cell proliferation	2	0.0243
GO:0032906	transforming growth factor beta2 production	1	0.025
GO:0032909	regulation of transforming growth factor beta2 production	1	0.025
GO:0050863	regulation of T cell activation	2	0.0268
GO:1901981	phosphatidylinositol phosphate binding	1	0.0269
GO:0032446	protein modification by small protein conjugation	1	0.0277
GO:0050868	negative regulation of T cell activation	2	0.0277
GO:0005856	cytoskeleton	6	0.0284
GO:0016491	oxidoreductase activity	2	0.0291
GO:0000502	proteasome complex	1	0.0297
GO:0051248	negative regulation of protein metabolic process	1	0.0311
GO:0008631	intrinsic apoptotic signaling pathway in response to oxidative stress	1	0.0312
GO:0010720	positive regulation of cell development	2	0.0318
GO:0005887	integral component of plasma membrane	1	0.0326
GO:0010952	positive regulation of peptidase activity	1	0.0333
GO:0030971	receptor tyrosine kinase binding	1	0.034
GO:0044851	hair cycle phase	1	0.0353
GO:0007067	mitotic cell cycle	1	0.0362
GO:0002683	negative regulation of immune system process	3	0.0363
GO:0051272	positive regulation of cellular component movement	1	0.0371
GO:0030335	positive regulation of cell migration	1	0.0371
GO:2000147	positive regulation of cell motility	1	0.0371
GO:0042803	protein homodimerization activity	4	0.0373
GO:0031346	positive regulation of cell projection organization	2	0.0376
GO:0001933	negative regulation of protein phosphorylation	1	0.0383
GO:0022404	molting cycle process	3	0.0385
GO:0022405	hair cycle process	3	0.0385
GO:0001942	hair follicle development	3	0.0385
GO:0044257	cellular protein catabolic process	1	0.0389
GO:0006406	mRNA export from nucleus	1	0.0393
GO:0050854	regulation of antigen receptor-mediated signaling pathway	1	0.0406
GO:0031400	negative regulation of protein modification process	1	0.0406
GO:0008092	cytoskeletal protein binding	2	0.0414
GO:0016705	oxidoreductase activity, acting on paired donors, with incorporation or reduction of molecular oxygen	1	0.0415
GO:0016646	oxidoreductase activity, acting on the CH-NH group of donors, NAD or NADP as acceptor	1	0.0416
GO:0043226	organelle	31	0.0423
GO:0048534	hematopoietic or lymphoid organ development	1	0.0428
GO:0030141	secretory granule	1	0.0431
GO:1903008	organelle disassembly	1	0.0432
GO:0030889	negative regulation of B cell proliferation	1	0.0434
GO:0050869	negative regulation of B cell activation	1	0.0434
GO:0005798	Golgi-associated vesicle	1	0.0439
GO:0016504	peptidase activator activity	1	0.0445
GO:0005912	adherens junction	1	0.0459
GO:0019838	growth factor binding	1	0.0467
GO:0048864	stem cell development	1	0.0486
GO:0032266	phosphatidylinositol-3-phosphate binding	1	0.0487
GO:0006813	potassium ion transport	1	0.0496

## Sheet: S4B_F135 vs. BW30
Table S4: The significantly enriched GO terms of the parental genes of differentially expressed circRNAs in the three comparisons, F135 vs BW30.
GO ID	GO Term	genes	P-value
GO:0071478	cellular response to radiation	7	0.0016
GO:1902105	regulation of leukocyte differentiation	7	0.0027
GO:0090329	regulation of DNA-dependent DNA replication	3	0.0035
GO:0000075	cell cycle checkpoint	12	0.0055
GO:0045111	intermediate filament cytoskeleton	6	0.0058
GO:0010948	negative regulation of cell cycle process	10	0.0058
GO:0004842	ubiquitin-protein transferase activity	18	0.0073
GO:1903035	negative regulation of response to wounding	1	0.008
GO:0034399	nuclear periphery	6	0.0091
GO:0045927	positive regulation of growth	4	0.0092
GO:0044430	cytoskeletal part	39	0.0097
GO:0031625	ubiquitin protein ligase binding	8	0.01
GO:0021591	ventricular system development	3	0.0111
GO:0034644	cellular response to UV	4	0.0116
GO:0071482	cellular response to light stimulus	4	0.0116
GO:1903313	positive regulation of mRNA metabolic process	3	0.0117
GO:0050685	positive regulation of mRNA processing	3	0.0117
GO:0035967	cellular response to topologically incorrect protein	3	0.012
GO:0006513	protein monoubiquitination	3	0.0121
GO:0000209	protein polyubiquitination	11	0.0122
GO:0019226	transmission of nerve impulse	3	0.0122
GO:0019898	extrinsic component of membrane	6	0.0129
GO:0002761	regulation of myeloid leukocyte differentiation	4	0.0146
GO:0071347	cellular response to interleukin-1	2	0.0151
GO:0005815	microtubule organizing center	21	0.0165
GO:0050769	positive regulation of neurogenesis	4	0.0166
GO:0051302	regulation of cell division	8	0.0171
GO:0051224	negative regulation of protein transport	3	0.0172
GO:0016363	nuclear matrix	4	0.0176
GO:2000104	negative regulation of DNA-dependent DNA replication	2	0.0177
GO:0005520	insulin-like growth factor binding	3	0.0185
GO:0032387	negative regulation of intracellular transport	2	0.0187
GO:0007589	body fluid secretion	2	0.0187
GO:0032941	secretion by tissue	2	0.0187
GO:0050728	negative regulation of inflammatory response	1	0.0189
GO:0005882	intermediate filament	3	0.0192
GO:0048285	organelle fission	14	0.0196
GO:0034620	cellular response to unfolded protein	3	0.0196
GO:0008143	poly(A) binding	2	0.0199
GO:0031301	integral component of organelle membrane	5	0.0199
GO:0000922	spindle pole	2	0.0201
GO:0030176	integral component of endoplasmic reticulum membrane	1	0.0203
GO:0003341	cilium movement	1	0.0203
GO:0072350	tricarboxylic acid metabolic process	2	0.0205
GO:0048471	perinuclear region of cytoplasm	23	0.0207
GO:0006417	regulation of translation	8	0.0211
GO:0019838	growth factor binding	6	0.0212
GO:0015491	cation:cation antiporter activity	1	0.0214
GO:0015298	solute:cation antiporter activity	1	0.0214
GO:0031112	positive regulation of microtubule polymerization or depolymerization	4	0.0214
GO:0032266	phosphatidylinositol-3-phosphate binding	4	0.0215
GO:0005801	cis-Golgi network	4	0.0217
GO:0048475	coated membrane	4	0.0218
GO:0030117	membrane coat	4	0.0218
GO:0035253	ciliary rootlet	1	0.0224
GO:0071479	cellular response to ionizing radiation	4	0.0231
GO:0006643	membrane lipid metabolic process	8	0.0231
GO:0032881	regulation of polysaccharide metabolic process	2	0.0231
GO:0032885	regulation of polysaccharide biosynthetic process	2	0.0231
GO:0051425	PTB domain binding	2	0.0232
GO:0043234	protein complex	108	0.0232
GO:1903019	negative regulation of glycoprotein metabolic process	2	0.0232
GO:0010561	negative regulation of glycoprotein biosynthetic process	2	0.0232
GO:0035966	response to topologically incorrect protein	3	0.0239
GO:0007224	smoothened signaling pathway	10	0.0241
GO:0046785	microtubule polymerization	6	0.0241
GO:0016410	N-acyltransferase activity	3	0.0246
GO:0018345	protein palmitoylation	3	0.0249
GO:0035637	multicellular organismal signaling	4	0.0251
GO:0072595	maintenance of protein localization in organelle	1	0.0251
GO:0005159	insulin-like growth factor receptor binding	2	0.0255
GO:0007093	mitotic cell cycle checkpoint	6	0.0255
GO:0046823	negative regulation of nucleocytoplasmic transport	2	0.026
GO:0051248	negative regulation of protein metabolic process	16	0.0262
GO:0007346	regulation of mitotic cell cycle	10	0.0264
GO:1902107	positive regulation of leukocyte differentiation	4	0.0265
GO:1901990	regulation of mitotic cell cycle phase transition	9	0.0265
GO:1901987	regulation of cell cycle phase transition	9	0.0265
GO:0044267	cellular protein metabolic process	134	0.0265
GO:0060872	semicircular canal development	2	0.0269
GO:0051785	positive regulation of nuclear division	4	0.0277
GO:0033130	acetylcholine receptor binding	2	0.0278
GO:0016579	protein deubiquitination	8	0.0279
GO:0005160	transforming growth factor beta receptor binding	2	0.028
GO:0016567	protein ubiquitination	25	0.0284
GO:0031442	positive regulation of mRNA 3'-end processing	2	0.0285
GO:1901421	positive regulation of response to alcohol	2	0.0286
GO:0043409	negative regulation of MAPK cascade	4	0.0287
GO:0022890	inorganic cation transmembrane transporter activity	10	0.0288
GO:0045580	regulation of T cell differentiation	3	0.0294
GO:1902106	negative regulation of leukocyte differentiation	2	0.0294
GO:0031461	cullin-RING ubiquitin ligase complex	6	0.0302
GO:0004694	eukaryotic translation initiation factor 2alpha kinase activity	2	0.0303
GO:0005813	centrosome	20	0.0307
GO:0006081	cellular aldehyde metabolic process	1	0.0307
GO:0019902	phosphatase binding	9	0.0308
GO:0001967	suckling behavior	2	0.0312
GO:0042552	myelination	3	0.0313
GO:0008366	axon ensheathment	3	0.0313
GO:0007272	ensheathment of neurons	3	0.0313
GO:0019228	neuronal action potential	3	0.0313
GO:0012505	endomembrane system	102	0.0314
GO:1903046	meiotic cell cycle process	4	0.0315
GO:0042036	negative regulation of cytokine biosynthetic process	2	0.032
GO:0030968	endoplasmic reticulum unfolded protein response	2	0.0321
GO:0032007	negative regulation of TOR signaling	2	0.0322
GO:0008156	negative regulation of DNA replication	5	0.0326
GO:0006984	ER-nucleus signaling pathway	3	0.0328
GO:0002683	negative regulation of immune system process	6	0.0341
GO:0022843	voltage-gated cation channel activity	2	0.0342
GO:0044452	nucleolar part	1	0.0343
GO:0070646	protein modification by small protein removal	9	0.0347
GO:0010608	posttranscriptional regulation of gene expression	13	0.0348
GO:0031300	intrinsic component of organelle membrane	5	0.0355
GO:0051246	regulation of protein metabolic process	49	0.0357
GO:0046873	metal ion transmembrane transporter activity	10	0.0358
GO:0006986	response to unfolded protein	3	0.0358
GO:0090317	negative regulation of intracellular protein transport	2	0.0363
GO:0016746	transferase activity, transferring acyl groups	9	0.0367
GO:0044265	cellular macromolecule catabolic process	26	0.0369
GO:0000280	nuclear division	13	0.037
GO:0005794	Golgi apparatus	49	0.0378
GO:0044798	nuclear transcription factor complex	3	0.0386
GO:0002762	negative regulation of myeloid leukocyte differentiation	1	0.0391
GO:0035601	protein deacylation	4	0.0392
GO:0098732	macromolecule deacylation	4	0.0392
GO:0006400	tRNA modification	1	0.0396
GO:0003691	double-stranded telomeric DNA binding	2	0.0398
GO:0043325	phosphatidylinositol-3,4-bisphosphate binding	3	0.0398
GO:0033314	mitotic DNA replication checkpoint	2	0.0399
GO:0015630	microtubule cytoskeleton	31	0.0415
GO:2000179	positive regulation of neural precursor cell proliferation	2	0.0415
GO:0072509	divalent inorganic cation transmembrane transporter activity	9	0.0418
GO:0015279	store-operated calcium channel activity	2	0.042
GO:0070679	inositol 1,4,5 trisphosphate binding	2	0.042
GO:0017148	negative regulation of translation	3	0.042
GO:0043407	negative regulation of MAP kinase activity	2	0.0421
GO:0007179	transforming growth factor beta receptor signaling pathway	3	0.0423
GO:0016835	carbon-oxygen lyase activity	2	0.0441
GO:0030851	granulocyte differentiation	1	0.0443
GO:0048639	positive regulation of developmental growth	1	0.0447
GO:0016491	oxidoreductase activity	15	0.0448
GO:0000151	ubiquitin ligase complex	7	0.045
GO:0009057	macromolecule catabolic process	31	0.0454
GO:0000910	cytokinesis	4	0.0454
GO:0051053	negative regulation of DNA metabolic process	7	0.0458
GO:0030119	AP-type membrane coat adaptor complex	1	0.0459
GO:0010720	positive regulation of cell development	5	0.046
GO:0031227	intrinsic component of endoplasmic reticulum membrane	1	0.0461
GO:0007127	meiosis I	3	0.0461
GO:0034067	protein localization to Golgi apparatus	3	0.0462
GO:0010256	endomembrane system organization	8	0.0479
GO:0033077	T cell differentiation in thymus	3	0.0483
GO:0030163	protein catabolic process	25	0.0491
GO:0000932	P-body	2	0.0495
GO:0006446	regulation of translational initiation	2	0.0495
GO:0031109	microtubule polymerization or depolymerization	7	0.0498
GO:0031348	negative regulation of defense response	3	0.0499

## Sheet: S4C_BW30 vs. AW150
Table S4: The significantly enriched GO terms of the parental genes of differentially expressed circRNAs in the three comparisons, BW30 vs AW150.
GO ID	GO Term	genes	P-value
GO:0045927	positive regulation of growth	2	0.0014
GO:0015491	cation:cation antiporter activity	2	0.0016
GO:0021591	ventricular system development	2	0.0024
GO:0016363	nuclear matrix	1	0.0034
GO:0044848	biological phase	1	0.0049
GO:0007067	mitotic cell cycle	4	0.0054
GO:0030176	integral component of endoplasmic reticulum membrane	1	0.0055
GO:0003341	cilium movement	1	0.0055
GO:0007179	transforming growth factor beta receptor signaling pathway	1	0.0067
GO:0051302	regulation of cell division	1	0.0075
GO:0030163	protein catabolic process	6	0.0075
GO:0010608	posttranscriptional regulation of gene expression	3	0.0083
GO:0030136	clathrin-coated vesicle	1	0.0087
GO:0019226	transmission of nerve impulse	1	0.0092
GO:0019898	extrinsic component of membrane	1	0.0093
GO:0032268	regulation of cellular protein metabolic process	12	0.0096
GO:0015077	monovalent inorganic cation transmembrane transporter activity	2	0.0098
GO:0046873	metal ion transmembrane transporter activity	3	0.0098
GO:0044798	nuclear transcription factor complex	1	0.0099
GO:0043409	negative regulation of MAPK cascade	1	0.0106
GO:0045727	positive regulation of translation	1	0.0113
GO:0000910	cytokinesis	1	0.0116
GO:0006417	regulation of translation	2	0.0122
GO:0008092	cytoskeletal protein binding	8	0.0129
GO:0010564	regulation of cell cycle process	3	0.0131
GO:0004842	ubiquitin-protein transferase activity	2	0.0132
GO:0070035	purine NTP-dependent helicase activity	2	0.0134
GO:0008026	ATP-dependent helicase activity	2	0.0134
GO:0051248	negative regulation of protein metabolic process	6	0.0138
GO:0048024	regulation of mRNA splicing, via spliceosome	1	0.0143
GO:0010494	cytoplasmic stress granule	1	0.0147
GO:0034330	cell junction organization	1	0.0148
GO:1902105	regulation of leukocyte differentiation	1	0.0154
GO:0070542	response to fatty acid	1	0.0164
GO:0071398	cellular response to fatty acid	1	0.0164
GO:0044265	cellular macromolecule catabolic process	4	0.0169
GO:0000932	P-body	1	0.0177
GO:0035770	ribonucleoprotein granule	1	0.0182
GO:0036464	cytoplasmic ribonucleoprotein granule	1	0.0182
GO:0051457	maintenance of protein location in nucleus	1	0.0189
GO:0045185	maintenance of protein location	1	0.0189
GO:0032507	maintenance of protein location in cell	1	0.0189
GO:0002683	negative regulation of immune system process	1	0.0191
GO:0048538	thymus development	1	0.0194
GO:0010923	negative regulation of phosphatase activity	1	0.0195
GO:0051651	maintenance of location in cell	1	0.0197
GO:0071478	cellular response to radiation	2	0.02
GO:0007346	regulation of mitotic cell cycle	3	0.02
GO:0006974	cellular response to DNA damage stimulus	7	0.0201
GO:0090575	RNA polymerase II transcription factor complex	1	0.0203
GO:0030522	intracellular receptor signaling pathway	2	0.021
GO:0045177	apical part of cell	3	0.0216
GO:0000922	spindle pole	1	0.0217
GO:0008047	enzyme activator activity	4	0.022
GO:0015081	sodium ion transmembrane transporter activity	2	0.0221
GO:0017015	regulation of transforming growth factor beta receptor signaling pathway	1	0.0222
GO:0035357	peroxisome proliferator activated receptor signaling pathway	1	0.0222
GO:0043497	regulation of protein heterodimerization activity	2	0.0226
GO:0032269	negative regulation of cellular protein metabolic process	4	0.0237
GO:0070842	aggresome assembly	1	0.0239
GO:0071453	cellular response to oxygen levels	1	0.0239
GO:0071456	cellular response to hypoxia	1	0.0239
GO:0036294	cellular response to decreased oxygen levels	1	0.0239
GO:0009108	coenzyme biosynthetic process	2	0.0241
GO:0051188	cofactor biosynthetic process	2	0.0241
GO:0042558	pteridine-containing compound metabolic process	1	0.0241
GO:0005856	cytoskeleton	12	0.0244
GO:0044430	cytoskeletal part	6	0.0244
GO:0022407	regulation of cell-cell adhesion	1	0.0244
GO:0070001	aspartic-type peptidase activity	2	0.0245
GO:0004190	aspartic-type endopeptidase activity	2	0.0245
GO:0005681	spliceosomal complex	2	0.0258
GO:0048752	semicircular canal morphogenesis	1	0.027
GO:0090286	cytoskeletal anchoring at nuclear membrane	1	0.0271
GO:0015296	anion:cation symporter activity	1	0.0273
GO:0034992	microtubule organizing center attachment site	1	0.0273
GO:0034993	LINC complex	1	0.0273
GO:0019887	protein kinase regulator activity	1	0.0275
GO:0060712	spongiotrophoblast layer development	1	0.0284
GO:1901990	regulation of mitotic cell cycle phase transition	2	0.0286
GO:1901987	regulation of cell cycle phase transition	2	0.0286
GO:0040018	positive regulation of multicellular organism growth	1	0.029
GO:0071458	integral component of cytoplasmic side of endoplasmic reticulum membrane	1	0.0292
GO:0098553	lumenal side of endoplasmic reticulum membrane	1	0.0292
GO:0098554	cytoplasmic side of endoplasmic reticulum membrane	1	0.0292
GO:0098576	lumenal side of membrane	1	0.0292
GO:0071556	integral component of lumenal side of endoplasmic reticulum membrane	1	0.0292
GO:0007589	body fluid secretion	1	0.0295
GO:0032941	secretion by tissue	1	0.0295
GO:0051051	negative regulation of transport	3	0.0303
GO:0035258	steroid hormone receptor binding	1	0.0309
GO:0044257	cellular protein catabolic process	4	0.031
GO:0033619	membrane protein proteolysis	1	0.0317
GO:0048536	spleen development	1	0.0318
GO:0051783	regulation of nuclear division	1	0.0318
GO:0015377	cation:chloride symporter activity	1	0.0326
GO:0030665	clathrin-coated vesicle membrane	1	0.0341
GO:0016567	protein ubiquitination	2	0.0343
GO:0019902	phosphatase binding	4	0.0348
GO:0043933	macromolecular complex subunit organization	11	0.0348
GO:2001242	regulation of intrinsic apoptotic signaling pathway	1	0.0351
GO:0042552	myelination	1	0.0352
GO:0008366	axon ensheathment	1	0.0352
GO:0007272	ensheathment of neurons	1	0.0352
GO:0019228	neuronal action potential	1	0.0352
GO:0010256	endomembrane system organization	2	0.0356
GO:0051726	regulation of cell cycle	3	0.0357
GO:0031625	ubiquitin protein ligase binding	2	0.0358
GO:0044389	ubiquitin-like protein ligase binding	2	0.0358
GO:0070633	transepithelial transport	1	0.0362
GO:0000151	ubiquitin ligase complex	1	0.0368
GO:0033081	regulation of T cell differentiation in thymus	1	0.0379
GO:0043407	negative regulation of MAP kinase activity	1	0.0381
GO:0048534	hematopoietic or lymphoid organ development	2	0.0383
GO:0004908	interleukin-1 receptor activity	1	0.0387
GO:0030234	enzyme regulator activity	5	0.039
GO:0045936	negative regulation of phosphate metabolic process	3	0.039
GO:0010563	negative regulation of phosphorus metabolic process	3	0.039
GO:0015385	sodium:proton antiporter activity	2	0.0402
GO:0005451	monovalent cation:proton antiporter activity	2	0.0402
GO:0015299	solute:proton antiporter activity	2	0.0402
GO:0005887	integral component of plasma membrane	2	0.0405
GO:0005126	cytokine receptor binding	1	0.0407
GO:0090092	regulation of transmembrane receptor protein serine/threonine kinase signaling pathway	2	0.0413
GO:0043508	negative regulation of JUN kinase activity	1	0.042
GO:0030119	AP-type membrane coat adaptor complex	1	0.0421
GO:0001881	receptor recycling	1	0.0422
GO:0070201	regulation of establishment of protein localization	2	0.0431
GO:0051321	meiotic cell cycle	1	0.0437
GO:0003351	epithelial cilium movement	1	0.0438
GO:0051246	regulation of protein metabolic process	14	0.0455
GO:0005874	microtubule	1	0.046
GO:1903311	regulation of mRNA metabolic process	1	0.0463
GO:0050684	regulation of mRNA processing	1	0.0463
GO:0035556	intracellular signal transduction	22	0.0474
GO:0031346	positive regulation of cell projection organization	2	0.0475
GO:0005515	protein binding	32	0.0476
GO:0042623	ATPase activity, coupled	5	0.0477
GO:0005488	binding	65	0.0481
GO:0006468	protein phosphorylation	16	0.0484
GO:0044770	cell cycle phase transition	2	0.0489
GO:0044772	mitotic cell cycle phase transition	2	0.0489
GO:0035162	embryonic hemopoiesis	1	0.049
GO:0001672	regulation of chromatin assembly or disassembly	2	0.0495
