# Supplementary material for: Transcriptomic Profiling of Circular RNAs in the Goat Rumen During Fetal and Prepubertal Period
Source: Front Physiol. 2022 Mar 30;13:858991. doi: 10.3389/fphys.2022.858991 (PMC9006873; doi:10.3389/fphys.2022.858991)
Supplement: Supplementary file 7 [file Table_5.XLSX]

## Sheet: S5A_F60 vs. F135
Table S5. The KEGG pathway analysis of the parental genes of differentially expressed circRNAs in three comparisons, F60 vs F135.
KEGG pathway	Gene number	Enrich factor	P-Value	Corrected P-Value
Adherens junction	4	0.0555556	6.35116e-05	0.00971727
MAPK signaling pathway	5	0.0167224	0.00167371	0.128039
Proteoglycans in cancer	4	0.0197044	0.00279172	0.142378
Chagas disease (American trypanosomiasis)	3	0.027027	0.00412043	0.152553
TNF signaling pathway	3	0.025	0.00509317	0.152553
Aldosterone-regulated sodium reabsorption	2	0.0512821	0.00598248	0.152553
Apoptosis	3	0.0198675	0.00944438	0.184157
Hepatitis B	3	0.0179641	0.0123298	0.184157
Hepatocellular carcinoma	3	0.0171429	0.013942	0.184157
Fc epsilon RI signaling pathway	2	0.0307692	0.0153909	0.184157
Central carbon metabolism in cancer	2	0.0298507	0.0162719	0.184157
Renal cell carcinoma	2	0.0289855	0.017174	0.184157
Leishmaniasis	2	0.0285714	0.017633	0.184157
Melanoma	2	0.028169	0.0180971	0.184157
Pancreatic cancer	2	0.0266667	0.0200048	0.184157
Chronic myeloid leukemia	2	0.0263158	0.0204944	0.184157
Platinum drug resistance	2	0.0253165	0.0219929	0.184157
RNA degradation	2	0.025	0.0225023	0.184157
Regulation of actin cytoskeleton	3	0.0139535	0.0237368	0.184157
ErbB signaling pathway	2	0.0232558	0.0256599	0.184157
Viral carcinogenesis	3	0.0134529	0.0260458	0.184157
Human T-cell leukemia virus 1 infection	3	0.012931	0.028783	0.184157
Colorectal cancer	2	0.0217391	0.0289863	0.184157
GnRH signaling pathway	2	0.0215054	0.0295567	0.184157
Prostate cancer	2	0.0212766	0.0301316	0.184157
TGF-beta signaling pathway	2	0.0208333	0.0312946	0.184157
Parathyroid hormone synthesis, secretion and action	2	0.0188679	0.0373693	0.204565
Toll-like receptor signaling pathway	2	0.0185185	0.0386346	0.204565
Synthesis and degradation of ketone bodies	1	0.0769231	0.0387738	0.204565
Toxoplasmosis	2	0.0175439	0.042527	0.209519
AGE-RAGE signaling pathway in diabetic complications	2	0.017094	0.0445262	0.209519
Sphingolipid signaling pathway	2	0.0166667	0.0465598	0.209519
Neurotrophin signaling pathway	2	0.0166667	0.0465598	0.209519
Serotonergic synapse	2	0.0166667	0.0465598	0.209519
Fatty acid biosynthesis	1	0.0588235	0.0495774	0.212601
Osteoclast differentiation	2	0.016	0.0500238	0.212601
Yersinia infection	2	0.015625	0.0521457	0.21563
FoxO signaling pathway	2	0.0153846	0.0535781	0.215722
Signaling pathways regulating pluripotency of stem cells	2	0.0143885	0.0601938	0.227431
Insulin signaling pathway	2	0.0142857	0.0609456	0.227431
Vascular smooth muscle contraction	2	0.0142857	0.0609456	0.227431
Fluid shear stress and atherosclerosis	2	0.013986	0.0632202	0.227667
Relaxin signaling pathway	2	0.0138889	0.0639849	0.227667
Retrograde endocannabinoid signaling	2	0.0135135	0.0670746	0.233237
Breast cancer	2	0.0133333	0.068638	0.233369
Gastric cancer	2	0.0129032	0.0725988	0.236332
Oxytocin signaling pathway	2	0.0129032	0.0725988	0.236332
Cellular senescence	2	0.0122699	0.0790859	0.252086
Protein processing in endoplasmic reticulum	2	0.0119048	0.0832299	0.256642
Butanoate metabolism	1	0.0333333	0.0838699	0.256642
cGMP-PKG signaling pathway	2	0.0115607	0.0874394	0.257332
Prion diseases	1	0.03125	0.0890364	0.257332
Alzheimer disease	2	0.0114286	0.089141	0.257332
Propanoate metabolism	1	0.0294118	0.0941742	0.266827
Tuberculosis	2	0.0106383	0.100436	0.279395
Pyruvate metabolism	1	0.025641	0.106894	0.281979
Bladder cancer	1	0.025641	0.106894	0.281979
Thyroid cancer	1	0.025641	0.106894	0.281979
Kaposi sarcoma-associated herpesvirus infection	2	0.0100503	0.110289	0.286004
Focal adhesion	2	0.00966184	0.11761	0.294349
Rap1 signaling pathway	2	0.00947867	0.121315	0.294349
Proteasome	1	0.0222222	0.121926	0.294349
Basal transcription factors	1	0.0222222	0.121926	0.294349
Type II diabetes mellitus	1	0.0217391	0.124407	0.294349
Epstein-Barr virus infection	2	0.00930233	0.12505	0.294349
Amyotrophic lateral sclerosis (ALS)	1	0.02	0.134262	0.311244
Malaria	1	0.0192308	0.139148	0.313084
N-Glycan biosynthesis	1	0.0192308	0.139148	0.313084
Thermogenesis	2	0.00851064	0.14412	0.31554
Ras signaling pathway	2	0.00843882	0.146061	0.31554
Valine, leucine and isoleucine degradation	1	0.0181818	0.146427	0.31554
VEGF signaling pathway	1	0.0178571	0.14884	0.316285
Endometrial cancer	1	0.0172414	0.153645	0.322024
Long-term depression	1	0.0163934	0.160803	0.332472
Lysine degradation	1	0.015873	0.165542	0.333623
Endocytosis	2	0.00775194	0.166745	0.333623
Inflammatory bowel disease (IBD)	1	0.015625	0.167902	0.333623
Non-small cell lung cancer	1	0.0149254	0.174941	0.33881
Acute myeloid leukemia	1	0.0149254	0.174941	0.33881
Long-term potentiation	1	0.0147059	0.177275	0.339037
Glycerolipid metabolism	1	0.0144928	0.179601	0.339247
Adipocytokine signaling pathway	1	0.0138889	0.186543	0.344178
B cell receptor signaling pathway	1	0.0135135	0.191139	0.344178
Glioma	1	0.0133333	0.193427	0.344178
Inositol phosphate metabolism	1	0.0133333	0.193427	0.344178
Pathways in cancer	3	0.00558659	0.195274	0.344178
Bacterial invasion of epithelial cells	1	0.0131579	0.195709	0.344178
Pertussis	1	0.012987	0.197985	0.344223
Synaptic vesicle cycle	1	0.0128205	0.200254	0.344256
Prolactin signaling pathway	1	0.0125	0.204773	0.348114
EGFR tyrosine kinase inhibitor resistance	1	0.0121951	0.209267	0.351845
Salmonella infection	1	0.0116279	0.218181	0.354927
PD-L1 expression and PD-1 checkpoint pathway in cancer	1	0.0114943	0.220394	0.354927
Progesterone-mediated oocyte maturation	1	0.011236	0.224801	0.354927
Gap junction	1	0.011236	0.224801	0.354927
Th1 and Th2 cell differentiation	1	0.011236	0.224801	0.354927
IL-17 signaling pathway	1	0.0111111	0.226995	0.354927
Rheumatoid arthritis	1	0.0108696	0.231366	0.354927
Endocrine resistance	1	0.0107527	0.233542	0.354927
Hypertrophic cardiomyopathy (HCM)	1	0.0105263	0.237876	0.354927
Fc gamma R-mediated phagocytosis	1	0.0104167	0.240034	0.354927
Dilated cardiomyopathy (DCM)	1	0.0102041	0.244332	0.354927
Melanogenesis	1	0.01	0.248606	0.354927
T cell receptor signaling pathway	1	0.01	0.248606	0.354927
Circadian entrainment	1	0.01	0.248606	0.354927
C-type lectin receptor signaling pathway	1	0.00990099	0.250734	0.354927
Metabolic pathways	6	0.00398671	0.252456	0.354927
Phosphatidylinositol signaling system	1	0.00980392	0.252856	0.354927
Choline metabolism in cancer	1	0.00980392	0.252856	0.354927
Th17 cell differentiation	1	0.00952381	0.259187	0.36015
Glucagon signaling pathway	1	0.00943396	0.261286	0.36015
Amoebiasis	1	0.00925926	0.265465	0.362644
Human papillomavirus infection	2	0.00560224	0.26881	0.363361
Glutamatergic synapse	1	0.00892857	0.273754	0.363361
Cholinergic synapse	1	0.00884956	0.275812	0.363361
Insulin resistance	1	0.00884956	0.275812	0.363361
HIF-1 signaling pathway	1	0.00877193	0.277864	0.363361
PI3K-Akt signaling pathway	2	0.00533333	0.287647	0.372389
Oocyte meiosis	1	0.00833333	0.290058	0.372389
Thyroid hormone signaling pathway	1	0.00826446	0.29207	0.372389
AMPK signaling pathway	1	0.008	0.300063	0.378798
Cell cycle	1	0.00793651	0.302048	0.378798
Autophagy - animal	1	0.0075188	0.315785	0.388994
Estrogen signaling pathway	1	0.00735294	0.32159	0.388994
Platelet activation	1	0.00735294	0.32159	0.388994
Purine metabolism	1	0.00729927	0.323514	0.388994
Spliceosome	1	0.00729927	0.323514	0.388994
Apelin signaling pathway	1	0.00724638	0.325433	0.388994
Natural killer cell mediated cytotoxicity	1	0.0070922	0.331158	0.392769
Phospholipase D signaling pathway	1	0.00675676	0.34433	0.40525
Hippo signaling pathway	1	0.00662252	0.349897	0.406948
Non-alcoholic fatty liver disease (NAFLD)	1	0.00653595	0.353582	0.406948
Adrenergic signaling in cardiomyocytes	1	0.00645161	0.357247	0.406948
mTOR signaling pathway	1	0.00641026	0.359072	0.406948
Cushing syndrome	1	0.00641026	0.359072	0.406948
Cell adhesion molecules (CAMs)	1	0.00632911	0.362706	0.407086
Hepatitis C	1	0.00628931	0.364515	0.407086
NOD-like receptor signaling pathway	1	0.00595238	0.380574	0.42194
RNA transport	1	0.00588235	0.384088	0.422773
Necroptosis	1	0.00578035	0.389322	0.425473
Influenza A	1	0.00571429	0.392787	0.426215
Tight junction	1	0.00561798	0.397948	0.428775
Chemokine signaling pathway	1	0.00543478	0.408141	0.435438
Axon guidance	1	0.00540541	0.409824	0.435438
Transcriptional misregulation in cancer	1	0.00526316	0.418165	0.441236
Alcoholism	1	0.005	0.4345	0.455332
Human immunodeficiency virus 1 infection	1	0.00434783	0.480844	0.50047
Human cytomegalovirus infection	1	0.00421941	0.491107	0.504291
MicroRNAs in cancer	1	0.00421941	0.491107	0.504291
cAMP signaling pathway	1	0.00404858	0.505423	0.515532
Cytokine-cytokine receptor interaction	1	0.00298507	0.615455	0.623607
Neuroactive ligand-receptor interaction	1	0.00280899	0.637919	0.642116
Herpes simplex virus 1 infection	1	0.00227273	0.715553	0.715553

## Sheet: S5B_F135 vs. BW30
Table S5. The KEGG pathway analysis of the parental genes of differentially expressed circRNAs in three comparisons, F135 vs BW30.
KEGG pathway	Gene number	Enrich factor	P-Value	Corrected P-Value
Adherens junction	10	0.138889	5.35937e-05	0.00906287
Ubiquitin mediated proteolysis	14	0.0965517	7.61586e-05	0.00906287
Pancreatic cancer	9	0.12	0.000340522	0.0270148
Progesterone-mediated oocyte maturation	9	0.101124	0.00105564	0.0529321
Prostate cancer	9	0.0957447	0.00150153	0.0529321
Chronic myeloid leukemia	8	0.105263	0.00156619	0.0529321
MAPK signaling pathway	18	0.0602007	0.00180125	0.0529321
Focal adhesion	14	0.0676329	0.00208975	0.0529321
Axon guidance	13	0.0702703	0.00217552	0.0529321
Arrhythmogenic right ventricular cardiomyopathy (ARVC)	8	0.097561	0.00243168	0.0529321
Hedgehog signaling pathway	6	0.12766	0.00249184	0.0529321
Ras signaling pathway	15	0.0632911	0.00269131	0.0529321
Regulation of actin cytoskeleton	14	0.0651163	0.00289125	0.0529321
Non-small cell lung cancer	7	0.104478	0.00315449	0.0536264
FoxO signaling pathway	10	0.0769231	0.00375703	0.0596116
Melanoma	7	0.0985915	0.00423716	0.0630278
Colorectal cancer	8	0.0869565	0.00466002	0.0652403
Hypertrophic cardiomyopathy (HCM)	8	0.0842105	0.00556587	0.0735931
Rap1 signaling pathway	13	0.0616114	0.00617879	0.0761793
Endometrial cancer	6	0.103448	0.00640162	0.0761793
Neurotrophin signaling pathway	9	0.075	0.00678262	0.0768697
T cell receptor signaling pathway	8	0.08	0.00736622	0.0794486
Prolactin signaling pathway	7	0.0875	0.00767781	0.0794486
Cell cycle	9	0.0714286	0.00903057	0.0895531
Yersinia infection	9	0.0703125	0.00989281	0.0941795
ErbB signaling pathway	7	0.0813953	0.0109039	0.0998122
Acute myeloid leukemia	6	0.0895522	0.0119576	0.102028
mTOR signaling pathway	10	0.0641026	0.0120033	0.102028
Longevity regulating pathway	7	0.0786517	0.0128416	0.10539
Hepatitis C	10	0.0628931	0.0134775	0.106921
Cellular senescence	10	0.0613497	0.0156491	0.117404
Signaling pathways regulating pluripotency of stem cells	9	0.0647482	0.0157855	0.117404
Insulin signaling pathway	9	0.0642857	0.0164263	0.118469
B cell receptor signaling pathway	6	0.0810811	0.0181486	0.12282
TNF signaling pathway	8	0.0666667	0.0191453	0.12282
Sphingolipid signaling pathway	8	0.0666667	0.0191453	0.12282
Human papillomavirus infection	17	0.047619	0.0197145	0.12282
Small cell lung cancer	7	0.0714286	0.0201259	0.12282
Dilated cardiomyopathy (DCM)	7	0.0714286	0.0201259	0.12282
Choline metabolism in cancer	7	0.0686275	0.0241399	0.143632
RNA degradation	6	0.075	0.0249596	0.144887
Peroxisome	6	0.0731707	0.0275627	0.152556
EGFR tyrosine kinase inhibitor resistance	6	0.0731707	0.0275627	0.152556
Autophagy - animal	8	0.0601504	0.0317805	0.17061
Lysine degradation	5	0.0793651	0.0322582	0.17061
PD-L1 expression and PD-1 checkpoint pathway in cancer	6	0.0689655	0.0348365	0.177762
Chagas disease (American trypanosomiasis)	7	0.0630631	0.0351042	0.177762
Insulin resistance	7	0.0619469	0.0379241	0.18666
Basal transcription factors	4	0.0888889	0.0385552	0.18666
IL-17 signaling pathway	6	0.0666667	0.0397425	0.18666
cAMP signaling pathway	12	0.048583	0.0399985	0.18666
Type II diabetes mellitus	4	0.0869565	0.0410757	0.188
Protein processing in endoplasmic reticulum	9	0.0535714	0.0430246	0.193205
Renal cell carcinoma	5	0.0724638	0.0440013	0.193932
Endocrine resistance	6	0.0645161	0.0450657	0.195012
Sphingolipid metabolism	4	0.0816327	0.0491843	0.202781
cGMP-PKG signaling pathway	9	0.0520231	0.0497568	0.202781
Adipocytokine signaling pathway	5	0.0694444	0.0507163	0.202781
Endocytosis	12	0.0465116	0.0518382	0.202781
PI3K-Akt signaling pathway	16	0.0426667	0.0520573	0.202781
Hepatocellular carcinoma	9	0.0514286	0.0526336	0.202781
Human T-cell leukemia virus 1 infection	11	0.0474138	0.0547873	0.202781
Breast cancer	8	0.0533333	0.0555766	0.202781
Tight junction	9	0.0505618	0.057149	0.202781
Apoptosis	8	0.0529801	0.0572538	0.202781
Osteoclast differentiation	7	0.056	0.0579474	0.202781
Inositol phosphate metabolism	5	0.0666667	0.0579989	0.202781
Glioma	5	0.0666667	0.0579989	0.202781
Bacterial invasion of epithelial cells	5	0.0657895	0.0605526	0.202781
Non-alcoholic fatty liver disease (NAFLD)	8	0.0522876	0.0607036	0.202781
Pathways in cancer	21	0.0391061	0.0608576	0.202781
C-type lectin receptor signaling pathway	6	0.0594059	0.0613456	0.202781
Phosphatidylinositol signaling system	6	0.0588235	0.063596	0.206742
Gastric cancer	8	0.0516129	0.0642812	0.206742
Chemokine signaling pathway	9	0.048913	0.0669114	0.212332
Th17 cell differentiation	6	0.0571429	0.0706351	0.220245
VEGF signaling pathway	4	0.0714286	0.0712557	0.220245
Wnt signaling pathway	8	0.0490798	0.0798788	0.243733
Leukocyte transendothelial migration	6	0.0540541	0.0860025	0.259096
Hepatitis B	8	0.0479042	0.0884517	0.26071
Glutamatergic synapse	6	0.0535714	0.0887292	0.26071
Longevity regulating pathway - multiple species	4	0.0645161	0.0935466	0.265127
Toxoplasmosis	6	0.0526316	0.0943226	0.265127
Kaposi sarcoma-associated herpesvirus infection	9	0.0452261	0.0956555	0.265127
Bladder cancer	3	0.0769231	0.0960674	0.265127
Aldosterone-regulated sodium reabsorption	3	0.0769231	0.0960674	0.265127
Fluid shear stress and atherosclerosis	7	0.048951	0.0983075	0.265127
Th1 and Th2 cell differentiation	5	0.0561798	0.0993819	0.265127
Relaxin signaling pathway	7	0.0486111	0.100913	0.265127
Measles	7	0.0486111	0.100913	0.265127
Alanine, aspartate and glutamate metabolism	3	0.075	0.101372	0.265127
AGE-RAGE signaling pathway in diabetic complications	6	0.0512821	0.103058	0.266608
Fc epsilon RI signaling pathway	4	0.0615385	0.105787	0.270724
Oocyte meiosis	6	0.05	0.112202	0.281095
Serotonergic synapse	6	0.05	0.112202	0.281095
Central carbon metabolism in cancer	4	0.0597015	0.11433	0.282995
Thyroid hormone signaling pathway	6	0.0495868	0.115338	0.282995
Long-term potentiation	4	0.0588235	0.118712	0.2883
Fc gamma R-mediated phagocytosis	5	0.0520833	0.12441	0.296095
TGF-beta signaling pathway	5	0.0520833	0.12441	0.296095
Notch signaling pathway	3	0.0625	0.147603	0.347816
Toll-like receptor signaling pathway	5	0.0462963	0.17319	0.40411
Apelin signaling pathway	6	0.0434783	0.17496	0.404276
Fanconi anemia pathway	3	0.0555556	0.185911	0.425451
Human cytomegalovirus infection	9	0.0379747	0.195098	0.442223
Alzheimer disease	7	0.04	0.198812	0.444762
HIF-1 signaling pathway	5	0.0438596	0.199956	0.444762
Butanoate metabolism	2	0.0666667	0.202821	0.446957
Salmonella infection	4	0.0465116	0.208261	0.454736
Phospholipase D signaling pathway	6	0.0405405	0.214867	0.463601
Regulation of lipolysis in adipocytes	3	0.0508475	0.219567	0.463601
Mucin type O-glycan biosynthesis	2	0.0625	0.222061	0.463601
Circadian rhythm	2	0.0625	0.222061	0.463601
Prion diseases	2	0.0625	0.222061	0.463601
mRNA surveillance pathway	4	0.0434783	0.241573	0.497327
Oxytocin signaling pathway	6	0.0387097	0.244484	0.497327
Adrenergic signaling in cardiomyocytes	6	0.0387097	0.244484	0.497327
Basal cell carcinoma	3	0.047619	0.247306	0.497623
Cushing syndrome	6	0.0384615	0.248811	0.497623
SNARE interactions in vesicular transport	2	0.0571429	0.251153	0.49812
Viral carcinogenesis	8	0.0358744	0.256942	0.502393
Cell adhesion molecules (CAMs)	6	0.0379747	0.257529	0.502393
Aminoacyl-tRNA biosynthesis	3	0.0454545	0.268445	0.518586
NF-kappa B signaling pathway	4	0.0412371	0.270187	0.518586
ECM-receptor interaction	4	0.0408163	0.275983	0.525471
Dopaminergic synapse	5	0.0381679	0.282035	0.530187
Human immunodeficiency virus 1 infection	8	0.0347826	0.282915	0.530187
Thyroid cancer	2	0.0512821	0.290052	0.539315
Leishmaniasis	3	0.0428571	0.296919	0.547804
Pancreatic secretion	4	0.038835	0.30523	0.552777
Proteoglycans in cancer	7	0.0344828	0.308863	0.552777
Non-homologous end-joining	1	0.0769231	0.30932	0.552777
Synthesis and degradation of ketone bodies	1	0.0769231	0.30932	0.552777
Viral myocarditis	3	0.0416667	0.311227	0.552777
Homologous recombination	2	0.047619	0.319078	0.561014
Parathyroid hormone synthesis, secretion and action	4	0.0377358	0.322936	0.561014
Glucagon signaling pathway	4	0.0377358	0.322936	0.561014
Carbohydrate digestion and absorption	2	0.0454545	0.338273	0.583399
Pertussis	3	0.038961	0.347035	0.594204
p53 signaling pathway	3	0.0384615	0.354184	0.602112
Epstein-Barr virus infection	7	0.0325581	0.359362	0.602352
Platinum drug resistance	3	0.0379747	0.361322	0.602352
Primary bile acid biosynthesis	1	0.0625	0.361995	0.602352
Cholinergic synapse	4	0.0353982	0.364448	0.602352
2-Oxocarboxylic acid metabolism	1	0.0588235	0.378647	0.617246
Fatty acid biosynthesis	1	0.0588235	0.378647	0.617246
Hippo signaling pathway	5	0.0331126	0.384757	0.62294
Tuberculosis	6	0.0319149	0.394661	0.630492
Mineral absorption	2	0.04	0.39472	0.630492
Transcriptional misregulation in cancer	6	0.0315789	0.403967	0.640961
Glycosaminoglycan biosynthesis - chondroitin sulfate / dermatan sulfate	1	0.0526316	0.410659	0.647264
Arginine biosynthesis	1	0.05	0.426043	0.667093
AMPK signaling pathway	4	0.032	0.435104	0.676829
GABAergic synapse	3	0.0333333	0.438606	0.677187
Nitrogen metabolism	1	0.047619	0.441025	0.677187
Morphine addiction	3	0.032967	0.445472	0.679631
Other types of O-glycan biosynthesis	1	0.0454545	0.455617	0.69068
Calcium signaling pathway	6	0.029703	0.459419	0.692036
Proximal tubule bicarbonate reclamation	1	0.0434783	0.469829	0.695569
Other glycan degradation	1	0.0434783	0.469829	0.695569
NOD-like receptor signaling pathway	5	0.0297619	0.471787	0.695569
RNA transport	5	0.0294118	0.481805	0.695569
Fatty acid metabolism	2	0.0333333	0.483412	0.695569
Glycosaminoglycan biosynthesis - heparan sulfate / heparin	1	0.0416667	0.48367	0.695569
Salivary secretion	3	0.0309278	0.485919	0.695569
Long-term depression	2	0.0327869	0.491837	0.695569
Necroptosis	5	0.0289017	0.496708	0.695569
Histidine metabolism	1	0.04	0.49715	0.695569
Glycosylphosphatidylinositol (GPI)-anchor biosynthesis	1	0.04	0.49715	0.695569
Platelet activation	4	0.0294118	0.497842	0.695569
Purine metabolism	4	0.0291971	0.503403	0.695569
Spliceosome	4	0.0291971	0.503403	0.695569
Circadian entrainment	3	0.03	0.505603	0.695569
Glycosphingolipid biosynthesis - lacto and neolacto series	1	0.037037	0.523066	0.714499
Natural killer cell mediated cytotoxicity	4	0.0283688	0.525367	0.714499
Phototransduction	1	0.0357143	0.535519	0.724168
Hematopoietic cell lineage	3	0.0280374	0.549946	0.739218
Glycerolipid metabolism	2	0.0289855	0.556012	0.739218
Amoebiasis	3	0.0277778	0.556088	0.739218
Citrate cycle (TCA cycle)	1	0.0333333	0.55946	0.739218
Inflammatory mediator regulation of TRP channels	3	0.0275229	0.562179	0.739218
Biosynthesis of unsaturated fatty acids	1	0.0322581	0.570965	0.746646
Nicotinate and nicotinamide metabolism	1	0.030303	0.593082	0.77133
Fructose and mannose metabolism	1	0.0294118	0.60371	0.780885
Apoptosis - multiple species	1	0.0285714	0.61406	0.78998
DNA replication	1	0.0277778	0.624141	0.798632
Jak-STAT signaling pathway	5	0.0243902	0.642958	0.818311
Lysosome	3	0.023622	0.662709	0.838962
Ribosome biogenesis in eukaryotes	2	0.0235294	0.666409	0.839181
Influenza A	4	0.0228571	0.689824	0.855674
Gap junction	2	0.0224719	0.690292	0.855674
PPAR signaling pathway	2	0.0224719	0.690292	0.855674
Cardiac muscle contraction	2	0.0222222	0.696038	0.855728
Proteasome	1	0.0222222	0.703823	0.855728
Nucleotide excision repair	1	0.0222222	0.703823	0.855728
Estrogen signaling pathway	3	0.0220588	0.706274	0.855728
Ferroptosis	1	0.0217391	0.711562	0.855728
GnRH signaling pathway	2	0.0215054	0.712749	0.855728
Ovarian steroidogenesis	1	0.0212766	0.719099	0.855728
Intestinal immune network for IgA production	1	0.0212766	0.719099	0.855728
Vascular smooth muscle contraction	3	0.0214286	0.724203	0.855905
Endocrine and other factor-regulated calcium reabsorption	1	0.0208333	0.72644	0.855905
Fatty acid degradation	1	0.0204082	0.73359	0.858479
Herpes simplex virus 1 infection	10	0.0227273	0.739597	0.858479
Amyotrophic lateral sclerosis (ALS)	1	0.02	0.740552	0.858479
Cocaine addiction	1	0.0196078	0.747333	0.858479
Melanogenesis	2	0.02	0.748758	0.858479
N-Glycan biosynthesis	1	0.0192308	0.753937	0.858479
Amino sugar and nucleotide sugar metabolism	1	0.0192308	0.753937	0.858479
Retrograde endocannabinoid signaling	3	0.0202703	0.757482	0.858479
Valine, leucine and isoleucine degradation	1	0.0181818	0.772733	0.871614
RIG-I-like receptor signaling pathway	2	0.0188679	0.776469	0.871696
Legionellosis	1	0.0175439	0.784461	0.872438
Antifolate resistance	1	0.0175439	0.784461	0.872438
Glutathione metabolism	1	0.0163934	0.806134	0.892371
Cytosolic DNA-sensing pathway	1	0.015873	0.81614	0.898115
Inflammatory bowel disease (IBD)	1	0.015625	0.820948	0.898115
Phagosome	3	0.0178571	0.826576	0.898115
Carbon metabolism	2	0.0168067	0.827477	0.898115
Mitophagy - animal	1	0.0151515	0.830191	0.898115
Amphetamine addiction	1	0.0144928	0.843169	0.908029
Renin secretion	1	0.0136986	0.858947	0.920853
Biosynthesis of amino acids	1	0.0131579	0.86973	0.922996
Thermogenesis	4	0.0170213	0.873064	0.922996
ABC transporters	1	0.012987	0.873139	0.922996
Synaptic vesicle cycle	1	0.0128205	0.876458	0.922996
Alcoholism	3	0.015	0.902058	0.94577
Aldosterone synthesis and secretion	1	0.00970874	0.936353	0.974886
Glycerophospholipid metabolism	1	0.00961538	0.93802	0.974886
Cytokine-cytokine receptor interaction	5	0.0149254	0.94393	0.976763
MicroRNAs in cancer	3	0.0126582	0.951512	0.980346
Metabolic pathways	30	0.0199336	0.963912	0.988841
Protein digestion and absorption	1	0.00694444	0.978584	0.995312
Parkinson disease	1	0.00694444	0.978584	0.995312
Huntington disease	1	0.00515464	0.994341	1
Ribosome	1	0.00492611	0.995548	1
Neuroactive ligand-receptor interaction	2	0.00561798	0.999222	1
Olfactory transduction	2	0.0018797	1	1

## Sheet: S5C_BW30 vs. AW150
Table S5. The KEGG pathway analysis of the parental genes of differentially expressed circRNAs in three comparisons, BW30 vs AW150.
KEGG pathway	Gene number	Enrich factor	P-Value	Corrected P-Value
Long-term potentiation	4	0.0588235	0.00039498	0.0663566
ErbB signaling pathway	4	0.0465116	0.000918516	0.0771554
VEGF signaling pathway	3	0.0535714	0.00283821	0.15894
B cell receptor signaling pathway	3	0.0405405	0.00600228	0.206967
Ras signaling pathway	5	0.021097	0.00615974	0.206967
EGFR tyrosine kinase inhibitor resistance	3	0.0365854	0.00788476	0.207815
Tight junction	4	0.0224719	0.0113849	0.207815
Fc gamma R-mediated phagocytosis	3	0.03125	0.0119345	0.207815
Pancreatic secretion	3	0.0291262	0.0143318	0.207815
Th17 cell differentiation	3	0.0285714	0.0150633	0.207815
MAPK signaling pathway	5	0.0167224	0.0154295	0.207815
Aldosterone-regulated sodium reabsorption	2	0.0512821	0.0164197	0.207815
Leukocyte transendothelial migration	3	0.027027	0.0173826	0.207815
Glutamatergic synapse	3	0.0267857	0.0177874	0.207815
Focal adhesion	4	0.0193237	0.018615	0.207815
Rap1 signaling pathway	4	0.0189573	0.0197919	0.207815
Sphingolipid signaling pathway	3	0.025	0.0212151	0.209655
Natural killer cell mediated cytotoxicity	3	0.0212766	0.0318137	0.260598
Ubiquitin mediated proteolysis	3	0.0206897	0.034094	0.260598
Retrograde endocannabinoid signaling	3	0.0202703	0.0358586	0.260598
Long-term depression	2	0.0327869	0.0365487	0.260598
Endocytosis	4	0.0155039	0.0370847	0.260598
Oxytocin signaling pathway	3	0.0193548	0.0401559	0.260598
mTOR signaling pathway	3	0.0192308	0.0407902	0.260598
Cushing syndrome	3	0.0192308	0.0407902	0.260598
Cell adhesion molecules (CAMs)	3	0.0189873	0.042074	0.260598
Non-small cell lung cancer	2	0.0298507	0.043105	0.260598
Renal cell carcinoma	2	0.0289855	0.045381	0.260598
Amphetamine addiction	2	0.0289855	0.045381	0.260598
Leishmaniasis	2	0.0285714	0.0465353	0.260598
Adherens junction	2	0.0277778	0.0488761	0.264877
Glioma	2	0.0266667	0.0524658	0.273854
Alzheimer disease	3	0.0171429	0.0537928	0.273854
RNA degradation	2	0.025	0.0586495	0.289797
Chemokine signaling pathway	3	0.0163043	0.060566	0.290717
PD-L1 expression and PD-1 checkpoint pathway in cancer	2	0.0229885	0.0677034	0.297345
Gap junction	2	0.0224719	0.0703704	0.297345
Th1 and Th2 cell differentiation	2	0.0224719	0.0703704	0.297345
GnRH signaling pathway	2	0.0215054	0.0758054	0.297345
Salivary secretion	2	0.0206186	0.0813695	0.297345
Selenocompound metabolism	1	0.0588235	0.0825927	0.297345
Pantothenate and CoA biosynthesis	1	0.0588235	0.0825927	0.297345
Glycosphingolipid biosynthesis - ganglio series	1	0.0588235	0.0825927	0.297345
Melanogenesis	2	0.02	0.0856231	0.297345
T cell receptor signaling pathway	2	0.02	0.0856231	0.297345
Circadian entrainment	2	0.02	0.0856231	0.297345
Regulation of actin cytoskeleton	3	0.0139535	0.0867211	0.297345
One carbon pool by folate	1	0.0555556	0.0869775	0.297345
C-type lectin receptor signaling pathway	2	0.019802	0.0870557	0.297345
Choline metabolism in cancer	2	0.0196078	0.0884956	0.297345
Parathyroid hormone synthesis, secretion and action	2	0.0188679	0.0943255	0.309354
Inflammatory mediator regulation of TRP channels	2	0.0183486	0.098769	0.309354
Human immunodeficiency virus 1 infection	3	0.0130435	0.10083	0.309354
Cholinergic synapse	2	0.0176991	0.104784	0.309354
Toxoplasmosis	2	0.0175439	0.106303	0.309354
HIF-1 signaling pathway	2	0.0175439	0.106303	0.309354
Human cytomegalovirus infection	3	0.0126582	0.107711	0.309354
PI3K-Akt signaling pathway	4	0.0106667	0.10829	0.309354
AGE-RAGE signaling pathway in diabetic complications	2	0.017094	0.110895	0.309354
Neurotrophin signaling pathway	2	0.0166667	0.115539	0.309354
Serotonergic synapse	2	0.0166667	0.115539	0.309354
Oocyte meiosis	2	0.0166667	0.115539	0.309354
Thyroid hormone signaling pathway	2	0.0165289	0.117099	0.309354
cAMP signaling pathway	3	0.0121457	0.117849	0.309354
Osteoclast differentiation	2	0.016	0.123388	0.31891
Dopaminergic synapse	2	0.0152672	0.132971	0.338471
Autophagy - animal	2	0.0150376	0.136202	0.341522
Platelet activation	2	0.0147059	0.141082	0.347485
Spliceosome	2	0.0145985	0.142717	0.347485
Prion diseases	1	0.03125	0.146228	0.349361
Vascular smooth muscle contraction	2	0.0142857	0.147647	0.349361
Phospholipase D signaling pathway	2	0.0135135	0.160956	0.375563
Apoptosis	2	0.013245	0.166003	0.382034
Adrenergic signaling in cardiomyocytes	2	0.0129032	0.172775	0.385533
Bladder cancer	1	0.025641	0.174408	0.385533
Thyroid cancer	1	0.025641	0.174408	0.385533
African trypanosomiasis	1	0.025	0.178357	0.386378
Hepatitis C	2	0.0125786	0.179592	0.386378
Homologous recombination	1	0.0238095	0.186201	0.386378
Wnt signaling pathway	2	0.0122699	0.18645	0.386378
Cellular senescence	2	0.0122699	0.18645	0.386378
Hepatitis B	2	0.011976	0.193345	0.386378
Carbohydrate digestion and absorption	1	0.0227273	0.19397	0.386378
Nucleotide excision repair	1	0.0222222	0.197827	0.386378
Basal transcription factors	1	0.0222222	0.197827	0.386378
Type II diabetes mellitus	1	0.0217391	0.201665	0.386378
cGMP-PKG signaling pathway	2	0.0115607	0.203749	0.386378
Hedgehog signaling pathway	1	0.0212766	0.205486	0.386378
Influenza A	2	0.0114286	0.207232	0.386378
Hepatocellular carcinoma	2	0.0114286	0.207232	0.386378
Endocrine and other factor-regulated calcium reabsorption	1	0.0208333	0.209288	0.386378
Cysteine and methionine metabolism	1	0.0204082	0.213072	0.389089
Amyotrophic lateral sclerosis (ALS)	1	0.02	0.216839	0.391708
Axon guidance	2	0.0108108	0.224732	0.401648
Tuberculosis	2	0.0106383	0.230005	0.406746
Antifolate resistance	1	0.0175439	0.242707	0.423233
Endometrial cancer	1	0.0172414	0.246333	0.423233
Human papillomavirus infection	3	0.00840336	0.247115	0.423233
Kaposi sarcoma-associated herpesvirus infection	2	0.0100503	0.249405	0.423233
Calcium signaling pathway	2	0.00990099	0.254708	0.426614
Proteoglycans in cancer	2	0.00985222	0.256476	0.426614
Pathways in cancer	4	0.00744879	0.259169	0.426867
Fc epsilon RI signaling pathway	1	0.0153846	0.271236	0.440921
Acute myeloid leukemia	1	0.0149254	0.2782	0.440921
Central carbon metabolism in cancer	1	0.0149254	0.2782	0.440921
Cortisol synthesis and secretion	1	0.0149254	0.2782	0.440921
Melanoma	1	0.0140845	0.291931	0.446069
Viral myocarditis	1	0.0138889	0.295323	0.446069
Renin secretion	1	0.0136986	0.298699	0.446069
Thyroid hormone synthesis	1	0.0133333	0.305403	0.446069
Pancreatic cancer	1	0.0133333	0.305403	0.446069
Human T-cell leukemia virus 1 infection	2	0.00862069	0.307704	0.446069
Biosynthesis of amino acids	1	0.0131579	0.308731	0.446069
Chronic myeloid leukemia	1	0.0131579	0.308731	0.446069
Pertussis	1	0.012987	0.312044	0.446069
ABC transporters	1	0.012987	0.312044	0.446069
Gastric acid secretion	1	0.012987	0.312044	0.446069
Synaptic vesicle cycle	1	0.0128205	0.31534	0.446069
MicroRNAs in cancer	2	0.00843882	0.31649	0.446069
Platinum drug resistance	1	0.0126582	0.318621	0.446069
Prolactin signaling pathway	1	0.0125	0.321886	0.446917
Arrhythmogenic right ventricular cardiomyopathy (ARVC)	1	0.0121951	0.328371	0.452183
Salmonella infection	1	0.0116279	0.341155	0.460271
Insulin secretion	1	0.0113636	0.347457	0.460271
Progesterone-mediated oocyte maturation	1	0.011236	0.350585	0.460271
GABAergic synapse	1	0.0111111	0.353699	0.460271
IL-17 signaling pathway	1	0.0111111	0.353699	0.460271
Morphine addiction	1	0.010989	0.356797	0.460271
Colorectal cancer	1	0.0108696	0.359881	0.460271
mRNA surveillance pathway	1	0.0108696	0.359881	0.460271
Endocrine resistance	1	0.0107527	0.362951	0.460271
Prostate cancer	1	0.0106383	0.366006	0.460271
Hypertrophic cardiomyopathy (HCM)	1	0.0105263	0.369046	0.460271
TGF-beta signaling pathway	1	0.0104167	0.372072	0.460271
NF-kappa B signaling pathway	1	0.0103093	0.375083	0.460271
Small cell lung cancer	1	0.0102041	0.37808	0.460271
Dilated cardiomyopathy (DCM)	1	0.0102041	0.37808	0.460271
ECM-receptor interaction	1	0.0102041	0.37808	0.460271
Bile secretion	1	0.00990099	0.386986	0.467724
Phosphatidylinositol signaling system	1	0.00980392	0.389927	0.467912
Aldosterone synthesis and secretion	1	0.00970874	0.392853	0.46808
Glucagon signaling pathway	1	0.00943396	0.401549	0.471881
Hematopoietic cell lineage	1	0.00934579	0.404421	0.471881
Amoebiasis	1	0.00925926	0.407278	0.471881
Toll-like receptor signaling pathway	1	0.00925926	0.407278	0.471881
Chagas disease (American trypanosomiasis)	1	0.00900901	0.41577	0.47842
Insulin resistance	1	0.00884956	0.421364	0.481558
TNF signaling pathway	1	0.00833333	0.440528	0.500058
AMPK signaling pathway	1	0.008	0.45383	0.5117
Yersinia infection	1	0.0078125	0.46166	0.517059
FoxO signaling pathway	1	0.00769231	0.466818	0.519374
Estrogen signaling pathway	1	0.00735294	0.482001	0.532738
Apelin signaling pathway	1	0.00724638	0.486966	0.533139
Signaling pathways regulating pluripotency of stem cells	1	0.00719424	0.489431	0.533139
Insulin signaling pathway	1	0.00714286	0.491884	0.533139
Relaxin signaling pathway	1	0.00694444	0.50158	0.540163
Breast cancer	1	0.00666667	0.515781	0.551919
Gastric cancer	1	0.00645161	0.527309	0.560683
NOD-like receptor signaling pathway	1	0.00595238	0.556023	0.587496
RNA transport	1	0.00588235	0.560284	0.588299
Necroptosis	1	0.00578035	0.5666	0.591235
Transcriptional misregulation in cancer	1	0.00526316	0.60073	0.62298
Alcoholism	1	0.005	0.619548	0.638553
Viral carcinogenesis	1	0.0044843	0.659558	0.675645
Cytokine-cytokine receptor interaction	1	0.00298507	0.802137	0.816721
Neuroactive ligand-receptor interaction	1	0.00280899	0.821332	0.831227
Herpes simplex virus 1 infection	1	0.00227273	0.881321	0.886598
Metabolic pathways	3	0.00199336	0.977963	0.977963
