# Supplementary material for: Transcriptomic Profiling of Circular RNAs in the Goat Rumen During Fetal and Prepubertal Period
Source: Front Physiol. 2022 Mar 30;13:858991. doi: 10.3389/fphys.2022.858991 (PMC9006873; doi:10.3389/fphys.2022.858991)
Supplement: Supplementary file 9 [file Table_7.XLSX]

## Sheet: Sheet1
Table S6. List of Potential miRNA by circRNAs.
circRNA	parental gene	binding miRNA	Position	Minimum Free Energy	Score
circ16964-2	RAPGEF2	chi-miR-145-3p	169~192	-18.04	160
circ16964-2	RAPGEF2	chi-miR-876-5p	173~193	-21.5	159
circ16964-3	RAPGEF2	chi-miR-24-3p	3~24	-23.59	159
circ443-1	IL1RAP	chi-miR-27b-3p	140~158	-17.8	162
circ443-1	IL1RAP	chi-miR-196a	22~40	-15.69	157
circ443-1	IL1RAP	chi-miR-27b-3p	140~158	-19.56	167
circ443-1	IL1RAP	chi-miR-130a-5p	484~506	-23.97	164
circ443-1	IL1RAP	chi-miR-125a-3p	186~209	-21.19	158
circ443-1	IL1RAP	chi-miR-136-5p	67~89	-19.05	157
circ443-1	IL1RAP	chi-miR-320-3p	389~410	-16.47	156
circ443-1	IL1RAP	chi-miR-532-5p	28~48	-24.46	166
circ6425-2	NFKB1	chi-miR-34a	97~118	-27.72	164
circ6425-2	NFKB1	chi-miR-423-3p	177~203	-25.79	160
circ6425-2	NFKB1	chi-miR-378-3p	57~90	-19.87	159
circ25040-1	MAPK8	chi-miR-30a-5p	173~194	-18.53	165
circ25040-1	MAPK8	chi-miR-30c-5p	171~194	-18.95	171
circ25040-1	MAPK8	chi-miR-181c-5p	130~151	-15.03	156
circ25040-1	MAPK8	chi-miR-30b-5p	172~194	-18.58	166
circ25040-1	MAPK8	chi-miR-30e-5p	173~194	-18.53	165
circ25040-2	MAPK8	chi-miR-30a-5p	943~964	-18.53	165
circ25040-2	MAPK8	chi-miR-196a	734~756	-15.54	155
circ25040-2	MAPK8	chi-miR-30c-5p	941~964	-18.95	171
circ25040-2	MAPK8	chi-miR-181c-5p	900~921	-15.03	156
circ25040-2	MAPK8	chi-miR-182	411~435	-15.11	156
circ25040-2	MAPK8	chi-miR-30b-5p	942~964	-18.58	166
circ25040-2	MAPK8	chi-miR-30e-5p	943~964	-18.53	165
circ25040-2	MAPK8	chi-miR-378-3p	478~498	-21.47	159
circ25040-2	MAPK8	chi-miR-421-3p	303~326	-15.53	158
circ25040-2	MAPK8	chi-miR-378-3p	474~498	-21.47	159
circ5813-1	DUSP16	chi-miR-17-3p	697~721	-24.14	164
circ5813-1	DUSP16	chi-miR-148a-3p	156~179	-20.36	166
circ5813-1	DUSP16	chi-miR-182	915~943	-15.5	158
circ5813-1	DUSP16	chi-miR-145-5p	789~811	-26.44	177
circ5813-1	DUSP16	chi-miR-134	336~358	-25.16	171
circ5813-1	DUSP16	chi-miR-136-5p	374~394	-17.56	159
circ5813-1	DUSP16	chi-miR-130b-5p	276~295	-21.6	162
circ5813-1	DUSP16	chi-miR-148b-3p	156~179	-20.52	166
circ5813-1	DUSP16	chi-miR-493-3p	81~99	-22.93	155
circ5813-1	DUSP16	chi-miR-432-5p	609~632	-21.72	161
circ5813-1	DUSP16	chi-miR-487b-3p	722~743	-17.68	157
circ5813-1	DUSP16	chi-miR-338-3p	186~203	-15.77	159
circ5813-2	DUSP16	chi-miR-148a-3p	156~179	-20.36	166
circ5813-2	DUSP16	chi-miR-182	915~943	-15.5	158
circ5813-2	DUSP16	chi-miR-145-3p	789~811	-26.44	177
circ5813-2	DUSP16	chi-miR-134	336~358	-25.16	171
circ5813-2	DUSP16	chi-miR-136-5p	374~394	-17.56	159
circ5813-2	DUSP16	chi-miR-130b-5p	276~295	-21.6	162
circ5813-2	DUSP16	chi-miR-382-3p	1095~1115	-19.14	163
circ5813-2	DUSP16	chi-miR-148b-3p	156~179	-20.52	166
circ5813-2	DUSP16	chi-miR-493-3p	81~99	-22.93	155
circ5813-2	DUSP16	chi-miR-432-5p	609~632	-21.72	161
circ5813-2	DUSP16	chi-miR-487b-3p	722~743	-17.68	157
circ5813-2	DUSP16	chi-miR-338-3p	186~203	-15.77	159
circ5813-3	DUSP16	chi-miR-148a-3p	44~67	-20.36	166
circ5813-3	DUSP16	chi-miR-145-3p	677~699	-26.44	177
circ5813-3	DUSP16	chi-miR-134	224~246	-25.16	171
circ5813-3	DUSP16	chi-miR-136-5p	262~282	-17.56	159
circ5813-3	DUSP16	chi-miR-130b-5p	164~183	-21.6	162
circ5813-3	DUSP16	chi-miR-148b-3p	44~67	-20.52	166
circ5813-3	DUSP16	chi-miR-432-5p	497~520	-21.72	161
circ5813-3	DUSP16	chi-miR-487b-3p	610~631	-17.68	157
circ5813-3	DUSP16	chi-miR-338-3p	74~91	-15.77	159
circ7176-1	RASA1	chi-miR-30a-3p	70~91	-20.64	160
circ7176-1	RASA1	chi-miR-18a-5p	184~207	-18.98	156
circ24774-1	FGFR1	chi-miR-363-5p	29~50	-20.46	164
circ21329-1	TGFBR2	chi-miR-92a-3p	319~339	-23.05	156
circ21329-1	TGFBR2	chi-miR-103-3p	235~257	-28.94	176
circ21329-1	TGFBR2	chi-miR-103-3p	235~257	-30.67	176
circ21329-1	TGFBR2	chi-miR-423-5p	284~304	-22.81	161
circ4572-2	CACNA2D1	chi-miR-181d	320~347	-22.28	157
circ11620-1	PPM1B	chi-miR-361-3p	193~216	-22.2	155
circ11620-1	PPM1B	chi-miR-499-3p	116~137	-15.92	155
circ11902-1	PPP3R1	chi-miR-136-5p	141~163	-16.93	157
circ5218-1	RAP1B	chi-miR-26b-3p	301~323	-18.21	158
circ5218-1	RAP1B	chi-miR-145-3p	85~107	-17.47	155
circ5218-1	RAP1B	chi-miR-421-3p	93~115	-18.2	157
circ5218-1	RAP1B	chi-miR-338-3p	87~114	-17.76	155
circ15980-2	AKT3	chi-miR-382-5p	97~116	-17.88	161
circ8186-2	INSR	chi-miR-16a-5p	149~170	-16.38	168
circ8186-2	INSR	chi-miR-433	127~151	-21.75	156
circ27204-2	MAPK1	chi-miR-15a-5p	329~352	-17.14	155
circ27204-2	MAPK1	chi-miR-29a-5p	32~52	-17.27	164
circ27204-2	MAPK1	chi-miR-10a-5p	400~429	-20.91	157
circ27204-2	MAPK1	chi-miR-187	103~123	-24.58	158
circ27204-2	MAPK1	chi-miR-432-5p	463~490	-20.14	156
circ27204-3	MAPK1	chi-miR-15a-5p	329~352	-17.14	155
circ27204-3	MAPK1	chi-miR-29a-5p	32~52	-17.27	164
circ27204-3	MAPK1	chi-miR-10a-5p	400~429	-20.91	157
circ27204-3	MAPK1	chi-miR-187	103~123	-24.58	158
circ27204-3	MAPK1	chi-miR-425-3p	701~723	-25.1	164
circ27204-3	MAPK1	chi-miR-542-5p	599~623	-23.13	155
circ27204-3	MAPK1	chi-miR-425-3p	211~233	-25.1	164
circ27204-3	MAPK1	chi-miR-542-5p	109~133	-23.13	155
circ13733-1	STK4	chi-miR-19b-5p	352~378	-15.19	156
circ13733-1	STK4	chi-miR-29a-5p	1080~1106	-18.34	162
circ13733-1	STK4	chi-miR-9-5p	318~339	-15.66	160
circ13733-1	STK4	chi-miR-9-5p	81~102	-24.4	159
circ13733-1	STK4	chi-miR-125b-3p	159~181	-20.48	164
circ13733-1	STK4	chi-miR-206	598~618	-19.72	155
circ13733-1	STK4	chi-miR-877-3p	997~1017	-27.31	170
circ13733-1	STK4	chi-miR-1248-5p	1016~1037	-18.76	155
circ13733-1	STK4	chi-miR-1306-5p	799~821	-32.08	157
circ13733-1	STK4	chi-miR-24-5p	543~565	-19.78	158
circ4092-1	BRAF	chi-miR-30c-5p	68~91	-19.5	167
circ4092-1	BRAF	chi-miR-30b-5p	69~91	-18.26	164
circ4092-1	BRAF	chi-miR-543-3p	167~187	-18.43	163
circ15881-3	TGFB2	chi-miR-18a-5p	156~183	-19.04	161
circ15881-3	TGFB2	chi-miR-18a-5p	161~183	-18.73	164
circ24774-1	FGFR1	chi-miR-363-5p	29~50	-20.46	164
circ9917-5	MAP3K5	chi-miR-19a	441~464	-15.6	166
circ9917-5	MAP3K5	chi-miR-19b-3p	441~464	-17.03	170
circ9917-5	MAP3K5	chi-miR-105a	434~461	-17.43	155
circ9917-5	MAP3K5	chi-miR-200b	182~203	-16.5	161
circ9917-5	MAP3K5	chi-miR-145-3p	192~213	-30.21	158
circ9917-5	MAP3K5	chi-miR-195-3p	285~308	-15.45	156
circ9917-5	MAP3K5	chi-miR-301a-3p	443~465	-16.14	165
circ9917-5	MAP3K5	chi-miR-130b-3p	439~465	-19.5	160
circ9917-5	MAP3K5	chi-miR-338-5p	310~330	-16.09	163
circ9917-5	MAP3K5	chi-miR-335-5p	146~172	-16.55	160
circ9917-5	MAP3K5	chi-miR-423-3p	78~98	-27.5	157
circ9917-5	MAP3K5	chi-miR-542-3p	323~344	-16.93	157
circ9917-5	MAP3K5	chi-miR-301b	443~465	-15.48	161
circ23756-2	PRKCB	chi-miR-424-3p	121~139	-23.99	159
